# Supplementary material for: The composition, geography, biology and assembly of the coastal flora of the Cape Floristic Region
Source: PeerJ. 2021 Aug 11;9:e11916. doi: 10.7717/peerj.11916 (PMC8364326; doi:10.7717/peerj.11916)
Supplement: Supplemental Information 1 — The traits associated with a species are indicated by “1”, while “0” denotes traits not associated with that particular species. In most cases, species are associated with only one trait in a specific category, although edaphic traits were not mutually exclusive (i.e., a species can be associated with more than one edaphic category). [file peerj-09-11916-s001.csv]

	Taxon				Biome							Generic biogeography							GCFR endemism						Edaphic endemism			Edaphic association				Woody growth forms					Herbaceous growth forms						Woody post-fire			Succulent
Source	Family	Genus	Species	Binomial	Fynbos	Thicket	Forest	Grassland	Coastal	Wetland	Disturbed	GC	SA	TeAfr	TrAfr	PanTr	PanTe	Cosmo	GCFR	CFR	CFR centre endemic	CFR local endemic	Non-endemic	Disjunction	Coastal dunes	Calcarenite	Wide	CC	SS	SH	CS	Trees	Tall shrubs	Low shrubs	Dwarf shrubs	Lianes	Evergreen hemis	Deciduous hemis	Geophytes	Annuals	Forb	Vines	Oblig respr	Facult resp	Non-sprouter	Succulent
Cowling et al. (2019)	Acanthaceae	Hypoestes	aristata	Hypoestes aristata	0	0	1	0	0	0	0	0	0	0	0	1	0	0	0	0	0	0	1	0	0	0	1	1	1	1	0	0	0	1	0	0	0	0	0	0	0	0	0	0	1	0
Manning & Goldblatt (2012a)	Acanthaceae	Justicia	leptantha	Justicia leptantha	0	0	1	0	0	0	0	0	0	0	0	1	0	0	0	0	0	0	1	0	0	0	1	1	1	1	0	0	0	1	0	0	0	0	0	0	0	0	0	0	1	0
Manning & Goldblatt (2012a)	Acanthaceae	Thunbergia	capensis	Thunbergia capensis	0	0	0	1	0	0	0	0	0	0	0	1	0	0	0	0	0	0	1	0	0	0	1	1	1	1	0	0	0	0	1	0	0	0	0	0	0	0	1	0	0	0
Privett & Lutzeyer (2010) in Cowling et al. (2019)	Agapanthaceae	Agapanthus	africanus	Agapanthus africanus	1	0	0	0	0	0	0	0	1	0	0	0	0	0	0	1	0	0	0	0	0	0	1	1	1	1	0	0	0	0	0	0	0	0	1	0	0	0	0	0	0	0
Cowling et al. (2019)	Agapanthaceae	Agapanthus	praecox subsp. minimus	Agapanthus praecox subsp. minimus	0	0	1	0	0	0	0	0	1	0	0	0	0	0	0	0	0	0	1	0	0	0	1	1	1	0	0	0	0	0	0	0	0	0	1	0	0	0	0	0	0	0
Low (2011) in Cowling et al. (2019)	Agavaceae	Chlorophytum	triflorum	Chlorophytum triflorum	0	1	0	0	0	0	0	0	0	0	0	1	0	0	0	1	0	0	0	0	0	0	1	1	1	1	0	0	0	0	0	0	0	0	1	0	0	0	0	0	0	0
Cowling et al. (2019)	Aizoaceae	Aizoon	canariense	Aizoon canariense	0	0	0	0	0	0	1	0	0	0	0	0	1	0	0	0	0	0	1	0	0	0	1	1	1	1	1	0	0	0	0	0	0	0	0	1	0	0	0	0	0	0
Cowling et al. (2019)	Aizoaceae	Aizoon	rigidum	Aizoon rigidum	0	0	0	0	1	0	0	0	0	0	0	0	1	0	0	1	0	0	0	0	0	0	1	1	0	1	0	0	0	0	1	0	0	0	0	0	0	0	0	1	0	0
Low (2011) in Cowling et al. (2019)	Aizoaceae	Amphibolia	laevis	Amphibolia laevis	1	0	0	0	0	0	0	1	0	0	0	0	0	0	0	1	0	0	0	0	1	0	0	1	0	0	0	0	0	0	1	0	0	0	0	0	0	0	0	1	0	1
Manning & Goldblatt (2012a)	Aizoaceae	Apatesia	pillansii	Apatesia pillansii	1	0	0	0	0	0	0	1	0	0	0	0	0	0	0	0	SW	0	0	0	1	0	0	1	0	0	0	0	0	0	0	0	0	0	0	1	0	0	0	0	0	1
Manning & Goldblatt (2012a)	Aizoaceae	Braunsia	vanrensburgii	Braunsia vanrensburgii	1	0	0	0	0	0	0	1	0	0	0	0	0	0	0	1	0	0	0	0	0	1	0	1	0	0	0	0	0	0	1	0	0	0	0	0	0	0	0	0	1	1
Privett & Lutzeyer (2010) in Cowling et al. (2019)	Aizoaceae	Carpanthea	pomeridiana	Carpanthea pomeridiana	1	0	0	0	0	0	0	1	0	0	0	0	0	0	0	1	0	0	0	0	0	0	1	1	1	0	1	0	0	0	0	0	0	0	0	1	0	0	0	0	0	1
Cowling et al. (2019)	Aizoaceae	Carpobrotus	acinaciformis	Carpobrotus acinaciformis	1	0	0	0	0	0	0	1	0	0	0	0	0	0	0	1	0	0	0	1	1	0	0	1	0	0	0	0	0	0	1	0	0	0	0	0	0	0	0	0	1	1
Cowling et al. (2019)	Aizoaceae	Carpobrotus	deliciosus	Carpobrotus deliciosus	1	0	0	0	0	0	0	1	0	0	0	0	0	0	0	0	0	0	1	0	1	0	0	1	0	0	0	0	0	0	1	0	0	0	0	0	0	0	0	0	1	1
Low (2011) in Cowling et al. (2019)	Aizoaceae	Carpobrotus	edulis	Carpobrotus edulis	1	0	0	0	0	0	0	1	0	0	0	0	0	0	1	0	0	0	0	0	0	0	1	1	1	1	1	0	0	0	1	0	0	0	0	0	0	0	0	0	1	1
Manning & Goldblatt (2012a)	Aizoaceae	Carpobrotus	muirii	Carpobrotus muirii	1	0	0	0	0	0	0	1	0	0	0	0	0	0	0	0	AP	0	0	0	0	1	0	1	0	0	0	0	0	0	1	0	0	0	0	0	0	0	0	0	1	1
Manning & Goldblatt (2012a)	Aizoaceae	Cephalophyllum	diversiphyllum	Cephalophyllum diversiphyllum	1	0	0	0	0	0	0	1	0	0	0	0	0	0	0	1	0	0	0	0	1	1	0	1	0	0	0	0	0	0	1	0	0	0	0	0	0	0	0	0	1	1
Low (2011) in Cowling et al. (2019)	Aizoaceae	Cleretum	apetalum	Cleretum apetalum	1	0	0	0	0	0	0	1	0	0	0	0	0	0	0	1	0	0	0	0	1	1	0	1	0	0	0	0	0	0	0	0	0	0	0	1	0	0	0	0	0	1
Low (2011) in Cowling et al. (2019)	Aizoaceae	Cleretum	bellidiforme	Cleretum bellidiforme	1	0	0	0	0	0	0	1	0	0	0	0	0	0	1	0	0	0	0	0	0	0	1	1	0	0	1	0	0	0	0	0	0	0	0	1	0	0	0	0	0	1
Cowling et al. (2019)	Aizoaceae	Conicosia	pugioniformis subsp. muiri	Conicosia pugioniformis subsp. muiri	1	0	0	0	0	0	0	1	0	0	0	0	0	0	1	0	0	0	0	1	1	0	0	1	0	0	0	0	0	0	0	0	0	0	1	0	0	0	0	0	0	1
Low (2011) in Cowling et al. (2019)	Aizoaceae	Conicosia	pugioniformis subsp. pugioniformis	Conicosia pugioniformis subsp. pugioniformis	1	0	0	0	0	0	0	1	0	0	0	0	0	0	1	0	0	0	0	0	1	0	0	1	0	0	0	0	0	0	0	0	0	0	1	0	0	0	0	0	0	1
Manning & Goldblatt (2012a)	Aizoaceae	Delosperma	litorale	Delosperma litorale	0	0	0	0	1	0	0	0	1	0	0	0	0	0	0	1	0	0	0	0	1	0	0	1	0	0	0	0	0	0	1	0	0	0	0	0	0	0	0	1	0	1
Manning & Goldblatt (2012a)	Aizoaceae	Delosperma	mariae	Delosperma mariae	1	0	0	0	0	0	0	0	1	0	0	0	0	0	0	0	AP	0	0	0	0	1	0	1	0	0	0	0	0	0	1	0	0	0	0	0	0	0	0	1	0	1
Cowling et al. (2019)	Aizoaceae	Delosperma	patersoniae	Delosperma patersoniae	1	0	0	0	0	0	0	0	1	0	0	0	0	0	0	1	0	0	0	0	1	0	0	1	0	0	0	0	0	0	1	0	0	0	0	0	0	0	0	1	0	1
Cowling et al. (2019)	Aizoaceae	Delosperma	saxicola	Delosperma saxicola	0	0	0	0	1	0	0	0	1	0	0	0	0	0	0	0	SE	1	0	0	1	0	0	1	0	0	0	0	0	0	1	0	0	0	0	0	0	0	0	1	0	1
Manning & Goldblatt (2012a)	Aizoaceae	Delosperma	virens	Delosperma virens	1	0	0	0	0	0	0	0	1	0	0	0	0	0	0	0	AP	0	0	0	0	1	0	1	0	0	0	0	0	0	1	0	0	0	0	0	0	0	0	1	0	1
Cowling et al. (2019)	Aizoaceae	Disphyma	crassifolium	Disphyma crassifolium	0	0	0	0	1	0	0	0	0	0	0	0	1	0	0	1	0	0	0	0	1	0	0	1	0	0	0	0	0	0	1	0	0	0	0	0	0	0	0	1	0	1
Manning & Goldblatt (2012a)	Aizoaceae	Drosanthemum	austricola	Drosanthemum austricola	1	0	0	0	0	0	0	1	0	0	0	0	0	0	0	0	AP	0	0	0	0	1	0	1	0	0	0	0	0	0	1	0	0	0	0	0	0	0	0	1	0	1
Manning & Goldblatt (2012a)	Aizoaceae	Drosanthemum	candens	Drosanthemum candens	0	0	0	0	1	0	0	1	0	0	0	0	0	0	0	1	0	0	0	0	1	0	0	1	0	0	0	0	0	0	1	0	0	0	0	0	0	0	0	1	0	1
B. Adriaan Grobler, personal observation (https://www.inaturalist.org/observations?q=CFR_coastal_flora&user_id=adriaan_grobler)	Aizoaceae	Drosanthemum	hispidum	Drosanthemum hispidum	0	0	0	0	0	0	1	1	0	0	0	0	0	0	0	0	0	0	1	0	0	0	1	1	1	1	1	0	0	0	1	0	0	0	0	0	0	0	0	0	1	1
Cowling et al. (2019)	Aizoaceae	Drosanthemum	intermedium	Drosanthemum intermedium	0	0	0	0	1	0	0	1	0	0	0	0	0	0	0	1	0	0	0	0	1	1	0	1	0	0	0	0	0	0	1	0	0	0	0	0	0	0	0	1	0	1
Manning & Goldblatt (2012a)	Aizoaceae	Erepsia	dunensis	Erepsia dunensis	1	0	0	0	0	0	0	1	0	0	0	0	0	0	0	0	SW	0	0	0	1	0	0	1	0	0	0	0	0	0	1	0	0	0	0	0	0	0	0	0	1	1
Manning & Goldblatt (2012a)	Aizoaceae	Erepsia	polypetala	Erepsia polypetala	1	0	0	0	0	0	0	1	0	0	0	0	0	0	0	0	AP	1	0	0	0	1	0	1	0	0	0	0	0	0	1	0	0	0	0	0	0	0	0	0	1	1
Manning & Goldblatt (2012a)	Aizoaceae	Erepsia	simulans	Erepsia simulans	1	0	0	0	0	0	0	1	0	0	0	0	0	0	0	0	AP	1	0	0	1	1	0	1	0	0	0	0	0	0	1	0	0	0	0	0	0	0	0	0	1	1
Manning & Goldblatt (2012a)	Aizoaceae	Erepsia	steytlerae	Erepsia steytlerae	0	0	0	0	1	0	0	1	0	0	0	0	0	0	0	0	SW	0	0	0	1	0	0	1	0	0	0	0	0	0	1	0	0	0	0	0	0	0	0	0	1	1
Low (2011) in Cowling et al. (2019)	Aizoaceae	Galenia	africana	Galenia africana	0	0	0	0	0	0	1	0	1	0	0	0	0	0	0	0	0	0	1	0	0	0	1	1	0	1	1	0	0	0	1	0	0	0	0	0	0	0	0	1	0	0
Manning & Goldblatt (2012a)	Aizoaceae	Galenia	herniariifolia	Galenia herniariifolia	1	0	0	0	0	0	0	0	1	0	0	0	0	0	0	1	0	0	0	0	1	1	0	1	0	0	0	0	0	0	1	0	0	0	0	0	0	0	0	1	0	0
Low (2011) in Cowling et al. (2019)	Aizoaceae	Galenia	pubescens	Galenia pubescens	0	0	0	0	0	0	1	0	1	0	0	0	0	0	0	0	0	0	1	0	0	0	1	1	1	1	1	0	0	0	1	0	0	0	0	0	0	0	0	1	0	0
Cowling et al. (2019)	Aizoaceae	Galenia	secunda	Galenia secunda	0	0	0	0	0	0	1	0	1	0	0	0	0	0	0	0	0	0	1	0	0	0	1	1	1	1	0	0	0	0	1	0	0	0	0	0	0	0	0	1	0	0
Manning & Goldblatt (2012a)	Aizoaceae	Jordaaniella	anemoniflora	Jordaaniella anemoniflora	0	0	0	0	1	0	0	1	0	0	0	0	0	0	0	0	SW	1	0	0	1	0	0	1	0	0	0	0	0	0	1	0	0	0	0	0	0	0	0	0	1	1
Low (2011) in Cowling et al. (2019)	Aizoaceae	Jordaaniella	dubia	Jordaaniella dubia	1	0	0	0	0	0	0	1	0	0	0	0	0	0	0	1	0	0	0	0	1	0	0	1	0	0	0	0	0	0	1	0	0	0	0	0	0	0	0	0	1	1
Manning & Goldblatt (2012a)	Aizoaceae	Jordaaniella	maritima	Jordaaniella maritima	1	0	0	0	0	0	0	1	0	0	0	0	0	0	0	0	AP	1	0	0	1	1	0	1	0	0	0	0	0	0	1	0	0	0	0	0	0	0	0	0	1	1
Manning & Goldblatt (2012a)	Aizoaceae	Lampranthus	ceriseus	Lampranthus ceriseus	1	0	0	0	0	0	0	1	0	0	0	0	0	0	0	0	AP	0	0	0	0	1	0	1	0	0	0	0	0	0	1	0	0	0	0	0	0	0	0	1	0	1
Low (2011) in Cowling et al. (2019)	Aizoaceae	Lampranthus	explanatus	Lampranthus explanatus	1	0	0	0	0	0	0	1	0	0	0	0	0	0	0	1	0	0	0	0	0	0	1	1	0	0	1	0	0	0	1	0	0	0	0	0	0	0	0	1	0	1
Manning & Goldblatt (2012a)	Aizoaceae	Lampranthus	fergusoniae	Lampranthus fergusoniae	1	0	0	0	0	0	0	1	0	0	0	0	0	0	0	1	0	0	0	0	1	1	0	1	0	0	0	0	0	0	1	0	0	0	0	0	0	0	0	1	0	1
Manning & Goldblatt (2012a)	Aizoaceae	Lampranthus	pauciflorus	Lampranthus pauciflorus	0	0	0	0	1	0	0	1	0	0	0	0	0	0	0	1	0	0	0	0	1	1	0	1	0	0	0	0	0	0	1	0	0	0	0	0	0	0	0	1	0	1
Manning & Goldblatt (2012a)	Aizoaceae	Lampranthus	vernalis	Lampranthus vernalis	1	0	0	0	0	0	0	1	0	0	0	0	0	0	0	1	0	0	0	0	0	1	0	1	0	0	0	0	0	0	1	0	0	0	0	0	0	0	0	1	0	1
Cowling et al. (2019)	Aizoaceae	Mesembryanthemum	aitonis	Mesembryanthemum aitonis	0	0	0	0	0	0	1	0	1	0	0	0	0	0	0	0	0	0	1	0	0	0	1	1	0	1	0	0	0	0	0	0	0	0	0	1	0	0	0	0	0	1
Cowling et al. (2019)	Aizoaceae	Mesembryanthemum	canaliculatum	Mesembryanthemum canaliculatum	1	0	0	0	0	0	0	0	1	0	0	0	0	0	0	1	0	0	0	0	1	0	0	1	0	0	0	0	0	0	0	0	0	0	0	0	1	0	0	0	0	1
Low (2011) in Cowling et al. (2019)	Aizoaceae	Mesembryanthemum	crystallinum	Mesembryanthemum crystallinum	1	0	0	0	0	0	0	0	1	0	0	0	0	0	0	0	0	0	1	0	1	0	0	1	0	0	0	0	0	0	0	0	0	0	0	1	0	0	0	0	0	1
Cowling et al. (2019)	Aizoaceae	Mesembryanthemum	splendens	Mesembryanthemum splendens	1	0	0	0	0	0	0	0	1	0	0	0	0	0	0	0	0	0	1	0	0	0	1	1	1	1	0	0	0	0	1	0	0	0	0	0	0	0	0	1	0	1
Manning & Goldblatt (2012a)	Aizoaceae	Mesembryanthemum	vanrensburgii	Mesembryanthemum vanrensburgii	0	0	0	0	1	0	0	0	1	0	0	0	0	0	0	1	0	0	0	1	1	0	0	1	0	0	0	0	0	0	0	0	0	0	0	0	1	0	0	0	0	1
Manning & Goldblatt (2012a)	Aizoaceae	Ruschia	calcicola	Ruschia calcicola	1	0	0	0	0	0	0	0	1	0	0	0	0	0	0	0	AP	0	0	0	0	1	0	1	0	0	0	0	0	0	1	0	0	0	0	0	0	0	0	1	0	1
Low (2011) in Cowling et al. (2019)	Aizoaceae	Ruschia	caroli	Ruschia caroli	1	0	0	0	0	0	0	0	1	0	0	0	0	0	0	1	0	0	0	0	0	0	1	1	0	1	0	0	0	0	1	0	0	0	0	0	0	0	0	1	0	1
B. Adriaan Grobler, personal observation (https://www.inaturalist.org/observations?q=CFR_coastal_flora&user_id=adriaan_grobler)	Aizoaceae	Ruschia	neovirens	Ruschia neovirens	1	0	0	0	0	0	0	0	1	0	0	0	0	0	0	0	SE	1	0	0	1	1	0	1	0	0	0	0	0	0	1	0	0	0	0	0	0	0	0	1	0	1
Manning & Goldblatt (2012a)	Aizoaceae	Ruschia	gracilis	Ruschia gracilis	1	0	0	0	0	0	0	0	1	0	0	0	0	0	0	1	0	0	0	0	0	1	0	1	0	0	0	0	0	0	1	0	0	0	0	0	0	0	0	1	0	1
Low (2011) in Cowling et al. (2019)	Aizoaceae	Ruschia	indecora	Ruschia indecora	0	1	0	0	0	0	0	0	1	0	0	0	0	0	0	1	0	0	0	0	1	0	0	1	0	0	0	0	0	0	1	0	0	0	0	0	0	0	0	1	0	1
Low (2011) in Cowling et al. (2019)	Aizoaceae	Ruschia	macowanii	Ruschia macowanii	1	0	0	0	0	0	0	0	1	0	0	0	0	0	0	1	0	0	0	0	1	0	0	1	0	0	0	0	0	0	1	0	0	0	0	0	0	0	0	1	0	1
Low (2011) in Cowling et al. (2019)	Aizoaceae	Ruschia	misera	Ruschia misera	1	0	0	0	0	0	0	0	1	0	0	0	0	0	0	1	0	0	0	0	0	0	1	1	0	0	1	0	0	0	1	0	0	0	0	0	0	0	0	1	0	1
Privett & Lutzeyer (2010) in Cowling et al. (2019)	Aizoaceae	Ruschia	sarmentosa	Ruschia sarmentosa	1	0	0	0	0	0	0	0	1	0	0	0	0	0	0	0	SW	0	0	0	0	0	1	1	0	0	1	0	0	0	1	0	0	0	0	0	0	0	0	1	0	1
Manning & Goldblatt (2012a)	Aizoaceae	Tetragonia	chenopodioides	Tetragonia chenopodioides	1	0	0	0	0	0	0	0	0	0	0	0	1	0	0	1	0	0	0	0	1	0	0	1	0	0	0	0	0	0	0	0	0	0	0	0	1	0	0	0	0	1
Cowling et al. (2019)	Aizoaceae	Tetragonia	decumbens	Tetragonia decumbens	0	0	0	0	1	0	0	0	0	0	0	0	1	0	1	0	0	0	0	0	1	0	0	1	0	0	0	0	0	0	0	0	0	0	0	0	1	0	0	0	0	1
Privett & Lutzeyer (2010) in Cowling et al. (2019)	Aizoaceae	Tetragonia	echinata	Tetragonia echinata	0	0	0	0	0	0	1	0	0	0	0	0	1	0	0	0	0	0	1	0	0	0	1	1	1	1	1	0	0	0	0	0	0	0	0	1	0	0	0	0	0	1
Cowling et al. (2019)	Aizoaceae	Tetragonia	fruticosa	Tetragonia fruticosa	0	1	0	0	0	0	0	0	0	0	0	0	1	0	1	0	0	0	0	0	0	0	1	1	1	1	1	0	0	0	0	1	0	0	0	0	0	0	0	1	0	1
Low (2011) in Cowling et al. (2019)	Aizoaceae	Tetragonia	spicata	Tetragonia spicata	1	0	0	0	0	0	0	0	0	0	0	0	1	0	1	0	0	0	0	0	0	0	1	1	1	1	0	0	0	1	0	0	0	0	0	0	0	0	0	1	0	1
Cowling et al. (2019)	Amaranthaceae	Achyranthes	aspera	Achyranthes aspera	0	0	1	0	0	0	0	0	0	0	0	1	0	0	0	0	0	0	1	0	0	0	1	1	1	1	0	0	0	0	0	0	0	0	0	0	1	0	0	0	0	0
Manning & Goldblatt (2012a)	Amaranthaceae	Atriplex	bolusii	Atriplex bolusii	0	0	0	0	1	0	0	0	0	0	0	0	0	1	1	0	0	0	0	0	0	0	1	1	1	1	0	0	0	0	1	0	0	0	0	0	0	0	0	0	1	0
Manning & Goldblatt (2012a)	Amaranthaceae	Atriplex	patula	Atriplex patula	1	0	0	0	0	0	0	0	0	0	0	0	0	1	0	0	0	0	1	0	0	0	1	1	0	0	1	0	0	0	0	0	0	0	0	1	0	0	0	0	0	0
B. Adriaan Grobler, personal observation (https://www.inaturalist.org/observations?q=CFR_coastal_flora&user_id=adriaan_grobler)	Amaranthaceae	Atriplex	vestita	Atriplex vestita	0	0	0	0	1	0	0	0	0	0	0	0	0	1	1	0	0	0	0	0	0	0	1	1	0	1	0	0	0	0	1	0	0	0	0	0	0	0	0	0	1	0
Cowling et al. (2019)	Amaranthaceae	Chenolea	diffusa	Chenolea diffusa	0	0	0	0	1	0	0	0	1	0	0	0	0	0	0	0	0	0	1	0	1	0	0	1	0	0	0	0	0	0	0	0	0	0	0	0	1	0	0	0	0	1
Cowling et al. (2019)	Amaranthaceae	Exomis	microphylla var. axyrioides	Exomis microphylla var. axyrioides	0	1	0	0	0	0	0	0	1	0	0	0	0	0	0	0	0	0	1	0	0	0	1	1	0	1	1	0	0	1	0	0	0	0	0	0	0	0	0	1	0	0
Manning & Goldblatt (2012a)	Amaranthaceae	Halopeplis	sp. 1	Halopeplis sp. 1	0	0	0	0	0	1	0	0	0	0	0	0	1	0	1	0	0	0	0	0	1	0	0	1	0	0	0	0	0	0	0	0	0	0	0	1	0	0	0	0	0	1
Low (2011) in Cowling et al. (2019)	Amaranthaceae	Manochlamys	albicans	Manochlamys albicans	0	1	0	0	0	0	0	0	1	0	0	0	0	0	0	0	0	0	1	0	0	0	1	1	0	1	1	0	0	1	0	0	0	0	0	0	0	0	0	0	1	1
B. Adriaan Grobler, personal observation (https://www.inaturalist.org/observations?q=CFR_coastal_flora&user_id=adriaan_grobler)	Amaranthaceae	Salicornia	meyeriana	Salicornia meyeriana	0	0	0	0	0	1	0	0	0	0	0	0	0	1	0	0	0	0	1	0	0	0	1	1	0	1	0	0	0	0	0	0	0	0	0	1	0	0	0	0	0	1
Manning & Goldblatt (2012a)	Amaranthaceae	Salicornia	uniflora	Salicornia uniflora	0	0	0	0	0	1	0	0	0	0	0	0	0	1	1	0	0	0	0	0	0	0	1	1	0	1	0	0	0	0	0	0	0	0	0	1	0	0	0	0	0	1
Manning & Goldblatt (2012a)	Amaranthaceae	Sarcocornia	capensis	Sarcocornia capensis	0	0	0	0	1	0	0	0	0	0	0	0	1	0	0	1	0	0	0	0	1	1	0	1	0	0	0	0	0	0	1	0	0	0	0	0	0	0	0	0	1	1
Cowling et al. (2019)	Amaranthaceae	Sarcocornia	littorea	Sarcocornia littorea	1	0	0	0	0	0	0	0	0	0	0	0	1	0	1	0	0	0	0	0	1	1	0	1	0	0	0	0	0	1	0	0	0	0	0	0	0	0	0	0	1	1
Manning & Goldblatt (2012a)	Amaranthaceae	Sarcocornia	mossiana	Sarcocornia mossiana	0	0	0	0	0	1	0	0	0	0	0	0	1	0	0	1	0	0	0	0	0	0	1	1	0	1	0	0	0	0	1	0	0	0	0	0	0	0	0	0	1	1
Low (2011) in Cowling et al. (2019)	Amaranthaceae	Sarcocornia	natalensis	Sarcocornia natalensis	0	0	0	0	0	1	0	0	0	0	0	0	1	0	0	0	0	0	1	0	0	0	1	1	0	1	0	0	0	0	0	0	0	0	0	0	1	0	0	0	0	1
Low (2011) in Cowling et al. (2019)	Amaranthaceae	Sarcocornia	pillansii	Sarcocornia pillansii	0	0	0	0	0	1	0	0	0	0	0	0	1	0	0	0	0	0	1	0	0	0	1	1	0	1	0	0	0	1	0	0	0	0	0	0	0	0	0	0	1	1
Manning & Goldblatt (2012a)	Amaranthaceae	Sarcocornia	tegetaria	Sarcocornia tegetaria	0	0	0	0	0	1	0	0	0	0	0	0	1	0	0	0	0	0	1	0	0	0	1	1	0	1	0	0	0	0	1	0	0	0	0	0	0	0	0	0	1	1
Cowling et al. (2019)	Amaranthaceae	Suaeda	caespitosa	Suaeda caespitosa	0	0	0	0	0	1	0	0	0	0	0	0	0	1	1	0	0	0	0	0	1	0	0	1	0	0	0	0	0	0	0	0	0	0	0	0	1	0	0	0	0	0
Cowling et al. (2019)	Amaryllidaceae	Boophone	disticha	Boophone disticha	1	0	0	0	0	0	0	0	0	1	0	0	0	0	0	0	0	0	1	0	0	0	1	1	1	1	1	0	0	0	0	0	0	0	1	0	0	0	0	0	0	0
Manning & Goldblatt (2012a)	Amaryllidaceae	Boophone	haemanthoides	Boophone haemanthoides	1	0	0	0	0	0	0	0	0	1	0	0	0	0	1	0	0	0	0	0	0	0	1	1	0	1	1	0	0	0	0	0	0	0	1	0	0	0	0	0	0	0
Cowling et al. (2019)	Amaryllidaceae	Brunsvigia	gregaria	Brunsvigia gregaria	1	0	0	0	0	0	0	0	1	0	0	0	0	0	0	0	SE	0	0	0	0	0	1	1	0	1	1	0	0	0	0	0	0	0	1	0	0	0	0	0	0	0
Cowling et al. (2019)	Amaryllidaceae	Brunsvigia	litoralis	Brunsvigia litoralis	1	0	0	0	0	0	0	0	1	0	0	0	0	0	0	0	SE	1	0	1	1	0	0	1	0	0	0	0	0	0	0	0	0	0	1	0	0	0	0	0	0	0
Low (2011) in Cowling et al. (2019)	Amaryllidaceae	Brunsvigia	orientalis	Brunsvigia orientalis	1	0	0	0	0	0	0	0	1	0	0	0	0	0	0	1	0	0	0	0	0	0	1	1	0	0	1	0	0	0	0	0	0	0	1	0	0	0	0	0	0	0
Low (2011) in Cowling et al. (2019)	Amaryllidaceae	Crossyne	guttata	Crossyne guttata	1	0	0	0	0	0	0	1	0	0	0	0	0	0	0	1	0	0	0	0	0	0	1	1	0	1	0	0	0	0	0	0	0	0	1	0	0	0	0	0	0	0
Cowling et al. (2019)	Amaryllidaceae	Cyrtanthus	angustifolius	Cyrtanthus angustifolius	0	0	0	0	0	1	0	0	0	1	0	0	0	0	0	1	0	0	0	0	0	0	1	1	1	1	1	0	0	0	0	0	0	0	1	0	0	0	0	0	0	0
Manning & Goldblatt (2012a)	Amaryllidaceae	Cyrtanthus	fergusoniae	Cyrtanthus fergusoniae	1	0	0	0	0	0	0	0	0	1	0	0	0	0	0	1	0	0	0	0	0	1	0	1	0	0	0	0	0	0	0	0	0	0	1	0	0	0	0	0	0	0
Cowling et al. (2019)	Amaryllidaceae	Cyrtanthus	loddigesianus	Cyrtanthus loddigesianus	0	0	0	1	0	0	0	0	0	1	0	0	0	0	0	0	SE	0	0	0	1	0	0	1	0	0	0	0	0	0	0	0	0	0	1	0	0	0	0	0	0	0
Low (2011) in Cowling et al. (2019)	Amaryllidaceae	Gethyllis	ciliaris	Gethyllis ciliaris	1	0	0	0	0	0	0	0	1	0	0	0	0	0	1	0	0	0	0	0	0	0	1	1	0	0	1	0	0	0	0	0	0	0	1	0	0	0	0	0	0	0
Manning & Goldblatt (2012a)	Amaryllidaceae	Gethyllis	villosa	Gethyllis villosa	1	0	0	0	0	0	0	0	1	0	0	0	0	0	1	0	0	0	0	0	0	0	1	1	0	1	1	0	0	0	0	0	0	0	1	0	0	0	0	0	0	0
Manning & Goldblatt (2012a)	Amaryllidaceae	Haemanthus	albiflos	Haemanthus albiflos	0	0	1	0	0	0	0	0	1	0	0	0	0	0	0	0	0	0	1	0	0	0	1	1	1	1	0	0	0	0	0	0	0	0	1	0	0	0	0	0	0	0
Low (2011) in Cowling et al. (2019)	Amaryllidaceae	Haemanthus	coccineus	Haemanthus coccineus	0	1	0	0	0	0	0	0	1	0	0	0	0	0	1	0	0	0	0	0	0	0	1	1	1	1	0	0	0	0	0	0	0	0	1	0	0	0	0	0	0	0
Low (2011) in Cowling et al. (2019)	Amaryllidaceae	Haemanthus	pubescens	Haemanthus pubescens	1	0	0	0	0	0	0	0	1	0	0	0	0	0	1	0	0	0	0	0	0	0	1	1	0	0	1	0	0	0	0	0	0	0	1	0	0	0	0	0	0	0
Cowling et al. (2019)	Amaryllidaceae	Haemanthus	sanguineus	Haemanthus sanguineus	1	0	0	0	0	0	0	0	1	0	0	0	0	0	1	0	0	0	0	0	0	0	1	1	1	1	1	0	0	0	0	0	0	0	1	0	0	0	0	0	0	0
Manning & Goldblatt (2012a)	Amaryllidaceae	Hessea	mathewsii	Hessea mathewsii	1	0	0	0	0	0	0	1	0	0	0	0	0	0	0	0	SW	1	0	0	0	1	0	1	0	0	0	0	0	0	0	0	0	0	1	0	0	0	0	0	0	0
Privett & Lutzeyer (2010) in Cowling et al. (2019)	Amaryllidaceae	Nerine	humilis	Nerine humilis	1	0	0	0	0	0	0	0	1	0	0	0	0	0	1	0	0	0	0	0	0	0	1	1	1	1	1	0	0	0	0	0	0	0	1	0	0	0	0	0	0	0
Cowling et al. (2019)	Amaryllidaceae	Scadoxus	puniceus	Scadoxus puniceus	0	0	1	0	0	0	0	0	0	0	1	0	0	0	0	0	0	0	1	0	0	0	1	1	0	1	0	0	0	0	0	0	0	0	1	0	0	0	0	0	0	0
Manning & Goldblatt (2012a)	Amaryllidaceae	Strumaria	gemmata	Strumaria gemmata	1	0	0	0	0	0	0	0	1	0	0	0	0	0	0	0	0	0	1	0	0	0	1	1	0	1	0	0	0	0	0	0	0	0	1	0	0	0	0	0	0	0
Cowling et al. (2019)	Anacardiaceae	Searsia	crenata	Searsia crenata	0	1	0	0	0	0	0	0	0	0	1	0	0	0	0	0	0	0	1	0	1	1	0	1	0	0	0	0	1	0	0	0	0	0	0	0	0	0	1	0	0	0
Cowling et al. (2019)	Anacardiaceae	Searsia	glauca	Searsia glauca	0	1	0	0	0	0	0	0	0	0	1	0	0	0	0	1	0	0	0	0	1	1	0	1	0	0	0	0	1	0	0	0	0	0	0	0	0	0	1	0	0	0
Cowling et al. (2019)	Anacardiaceae	Searsia	laevigata var. laevigata	Searsia laevigata var. laevigata	0	1	0	0	0	0	0	0	0	0	1	0	0	0	0	1	0	0	0	0	1	1	0	1	0	0	0	0	1	0	0	0	0	0	0	0	0	0	1	0	0	0
Privett & Lutzeyer (2010) in Cowling et al. (2019)	Anacardiaceae	Searsia	laevigata var. villosa	Searsia laevigata var. villosa	0	1	0	0	0	0	0	0	0	0	1	0	0	0	0	1	0	0	0	0	1	1	0	1	0	0	0	0	1	0	0	0	0	0	0	0	0	0	1	0	0	0
https://www.inaturalist.org/observations/48752560	Anacardiaceae	Searsia	lucida f. elliptica	Searsia lucida f. elliptica	0	1	0	0	0	0	0	0	0	0	1	0	0	0	0	0	SW	0	0	0	1	0	0	1	0	0	0	0	1	0	0	0	0	0	0	0	0	0	1	0	0	0
B. Adriaan Grobler, personal observation (https://www.inaturalist.org/observations?q=CFR_coastal_flora&user_id=adriaan_grobler)	Anacardiaceae	Searsia	lucida f. lucida	Searsia lucida f. lucida	0	1	0	0	0	0	0	0	0	0	1	0	0	0	0	0	0	0	1	0	0	0	1	1	1	1	1	0	1	0	0	0	0	0	0	0	0	0	1	0	0	0
Cowling et al. (2019)	Anacardiaceae	Searsia	lucida f. scoparia	Searsia lucida f. scoparia	0	1	0	0	0	0	0	0	0	0	1	0	0	0	0	0	SE	0	0	0	1	0	0	1	0	0	0	0	1	0	0	0	0	0	0	0	0	0	1	0	0	0
B. Adriaan Grobler, personal observation (https://www.inaturalist.org/observations?q=CFR_coastal_flora&user_id=adriaan_grobler)	Anacardiaceae	Searsia	pterota	Searsia pterota	0	1	0	0	0	0	0	0	0	0	1	0	0	0	0	1	0	0	0	0	1	1	0	1	0	0	0	0	1	0	0	0	0	0	0	0	0	0	1	0	0	0
Privett & Lutzeyer (2010) in Cowling et al. (2019)	Anacardiaceae	Searsia	tomentosa	Searsia tomentosa	0	1	0	0	0	0	0	0	0	0	1	0	0	0	0	0	0	0	1	0	0	0	1	1	1	1	0	0	1	0	0	0	0	0	0	0	0	0	1	0	0	0
Manning & Goldblatt (2012a)	Apiaceae	Anginon	pumilum	Anginon pumilum	1	0	0	0	0	0	0	1	0	0	0	0	0	0	0	0	AP	1	0	0	0	1	0	1	0	0	0	0	0	0	0	0	0	1	0	0	0	0	0	0	0	0
Manning & Goldblatt (2012a)	Apiaceae	Annesorhiza	calcicola	Annesorhiza calcicola	1	0	0	0	0	0	0	0	1	0	0	0	0	0	0	0	SW	1	0	0	0	1	0	1	0	0	0	0	0	0	0	0	0	1	0	0	0	0	0	0	0	0
Low (2011) in Cowling et al. (2019)	Apiaceae	Annesorhiza	macrocarpa	Annesorhiza macrocarpa	1	0	0	0	0	0	0	0	1	0	0	0	0	0	1	0	0	0	0	0	1	1	0	1	0	0	0	0	0	0	0	0	0	1	0	0	0	0	0	0	0	0
Cowling et al. (2019)	Apiaceae	Apium	decumbens	Apium decumbens	0	0	0	0	0	1	0	0	0	0	0	0	1	0	0	0	0	0	1	0	1	0	0	1	0	0	0	0	0	0	0	0	0	0	0	0	1	0	0	0	0	0
Cowling et al. (2019)	Apiaceae	Arctopus	echinatus	Arctopus echinatus	0	0	0	1	0	0	0	1	0	0	0	0	0	0	0	1	0	0	0	0	0	0	1	1	0	1	1	0	0	0	0	0	0	0	1	0	0	0	0	0	0	0
Cowling et al. (2019)	Apiaceae	Berula	thunbergii	Berula thunbergii	0	0	0	0	0	1	0	0	0	0	0	0	1	0	0	0	0	0	1	0	0	0	1	1	1	1	0	0	0	0	0	0	0	0	1	0	0	0	0	0	0	0
Manning & Goldblatt (2012a)	Apiaceae	Capnophyllum	africanum	Capnophyllum africanum	1	0	0	0	0	0	0	1	0	0	0	0	0	0	0	0	SW	0	0	0	1	0	0	1	0	0	0	0	0	0	0	0	0	0	0	1	0	0	0	0	0	0
Low (2011) in Cowling et al. (2019)	Apiaceae	Capnophyllum	leiocarpon	Capnophyllum leiocarpon	1	0	0	0	0	0	0	1	0	0	0	0	0	0	1	0	0	0	0	0	1	0	0	1	0	0	0	0	0	0	0	0	0	0	0	1	0	0	0	0	0	0
Manning & Goldblatt (2012a)	Apiaceae	Capnophyllum	lutzeyeri	Capnophyllum lutzeyeri	1	0	0	0	0	0	0	1	0	0	0	0	0	0	0	0	SW	1	0	0	0	1	0	1	0	0	0	0	0	0	0	0	0	0	0	1	0	0	0	0	0	0
Manning & Goldblatt (2012a)	Apiaceae	Capnophyllum	macrocarpum	Capnophyllum macrocarpum	1	0	0	0	0	0	0	1	0	0	0	0	0	0	0	0	AP	1	0	0	1	0	0	1	0	0	0	0	0	0	0	0	0	0	0	1	0	0	0	0	0	0
Manning & Goldblatt (2012a)	Apiaceae	Centella	affinis	Centella affinis	1	0	0	0	0	0	0	0	1	0	0	0	0	0	0	1	0	0	0	0	0	0	1	1	0	1	0	0	0	0	0	0	0	0	0	0	1	0	0	0	0	0
Cowling et al. (2019)	Apiaceae	Centella	asiatica	Centella asiatica	0	0	0	0	0	1	0	0	1	0	0	0	0	0	0	0	0	0	1	0	0	0	1	1	1	1	1	0	0	0	0	0	0	0	0	0	1	0	0	0	0	0
Manning & Goldblatt (2012a)	Apiaceae	Centella	brachycarpa	Centella brachycarpa	1	0	0	0	0	0	0	0	1	0	0	0	0	0	0	0	AP	0	0	0	0	1	0	1	0	0	0	0	0	0	0	0	0	0	0	0	1	0	0	0	0	0
Manning & Goldblatt (2012a)	Apiaceae	Centella	calcaria	Centella calcaria	1	0	0	0	0	0	0	0	1	0	0	0	0	0	0	0	AP	0	0	0	0	1	0	1	0	0	0	0	0	0	0	0	0	0	0	0	1	0	0	0	0	0
Manning & Goldblatt (2012a)	Apiaceae	Centella	gymnocarpa	Centella gymnocarpa	1	0	0	0	0	0	0	0	1	0	0	0	0	0	0	0	AP	0	0	0	0	1	0	1	0	0	0	0	0	0	0	0	0	0	0	0	1	0	0	0	0	0
Cowling et al. (2019)	Apiaceae	Centella	tridentata var. hermanniifolia	Centella tridentata var. hermanniifolia	1	0	0	0	0	0	0	0	1	0	0	0	0	0	0	0	SE	0	0	0	1	0	0	1	0	0	0	0	0	0	0	0	0	0	0	0	1	0	0	0	0	0
Schubert & van Wyk (2008)	Apiaceae	Centella	tridentata var. litoralis	Centella tridentata var. litoralis	1	0	0	0	0	0	0	0	1	0	0	0	0	0	0	1	0	0	0	0	1	1	0	1	0	0	0	0	0	0	0	0	0	0	0	0	1	0	0	0	0	0
Low (2011) in Cowling et al. (2019)	Apiaceae	Chamarea	capensis	Chamarea capensis	1	0	0	0	0	0	0	0	1	0	0	0	0	0	0	0	0	0	1	0	0	0	1	1	1	0	0	0	0	0	0	0	0	1	0	0	0	0	0	0	0	0
Cowling et al. (2019)	Apiaceae	Conium	chaerophylloides	Conium chaerophylloides	0	0	0	0	0	0	1	0	0	0	0	0	1	0	0	0	0	0	1	0	0	0	1	1	1	1	0	0	0	0	0	0	0	0	0	0	1	0	0	0	0	0
Low (2011) in Cowling et al. (2019)	Apiaceae	Cynorhiza	typica	Cynorhiza typica	0	1	0	0	0	0	0	1	0	0	0	0	0	0	1	0	0	0	0	0	0	0	1	1	0	1	1	0	0	0	0	0	0	1	0	0	0	0	0	0	0	0
Manning & Goldblatt (2012a)	Apiaceae	Dasispermum	capense	Dasispermum capense	1	0	0	0	0	0	0	1	0	0	0	0	0	0	1	0	0	0	0	0	1	1	0	1	0	0	0	0	0	0	0	0	0	0	0	1	0	0	0	0	0	0
Manning & Goldblatt (2012a)	Apiaceae	Dasispermum	grandicarpum	Dasispermum grandicarpum	1	0	0	0	0	0	0	1	0	0	0	0	0	0	0	0	SW	1	0	0	0	1	0	1	0	0	0	0	0	0	0	0	0	0	0	1	0	0	0	0	0	0
Low (2011) in Cowling et al. (2019)	Apiaceae	Dasispermum	hispidum	Dasispermum hispidum	1	0	0	0	0	0	0	1	0	0	0	0	0	0	1	0	0	0	0	0	1	1	0	1	0	0	0	0	0	0	0	0	0	0	0	1	0	0	0	0	0	0
Manning & Goldblatt (2012a)	Apiaceae	Dasispermum	perennans	Dasispermum perennans	1	0	0	0	0	0	0	1	0	0	0	0	0	0	0	0	SW	1	0	0	1	0	0	1	0	0	0	0	0	0	0	0	0	0	0	0	1	0	0	0	0	0
Cowling et al. (2019)	Apiaceae	Dasispermum	suffruticosum	Dasispermum suffruticosum	0	0	0	0	1	0	0	1	0	0	0	0	0	0	0	0	0	0	1	0	1	1	0	1	0	0	0	0	0	0	0	0	0	0	0	0	1	0	0	0	0	0
Manning & Goldblatt (2012a)	Apiaceae	Glia	decidua	Glia decidua	1	0	0	0	0	0	0	1	0	0	0	0	0	0	0	0	SW	0	0	0	0	0	1	1	0	1	0	0	0	0	0	0	0	1	0	0	0	0	0	0	0	0
Cowling et al. (2019)	Apiaceae	Lichtensteinia	interrupta	Lichtensteinia interrupta	0	0	0	1	0	0	0	0	1	0	0	0	0	0	0	0	0	0	1	0	0	0	1	1	1	1	0	0	0	0	0	0	0	1	0	0	0	0	0	0	0	0
Privett & Lutzeyer (2010) in Cowling et al. (2019)	Apiaceae	Notobubon	ferulaceum	Notobubon ferulaceum	1	0	0	0	0	0	0	0	1	0	0	0	0	0	0	1	0	0	0	0	0	0	1	1	1	0	0	0	0	1	0	0	0	0	0	0	0	0	0	1	0	0
Low (2011) in Cowling et al. (2019)	Apiaceae	Torilis	arvensis	Torilis arvensis	1	0	0	0	0	0	0	0	0	0	0	0	0	1	0	0	0	0	1	0	0	0	1	1	1	1	1	0	0	0	0	0	0	0	0	1	0	0	0	0	0	0
Cowling et al. (2019)	Apocynaceae	Acokanthera	oppositifolia	Acokanthera oppositifolia	0	0	1	0	0	0	0	0	0	0	1	0	0	0	0	0	0	0	1	0	0	0	1	1	1	1	0	1	0	0	0	0	0	0	0	0	0	0	1	0	0	0
Manning & Goldblatt (2012a)	Apocynaceae	Astephanus	triflorus	Astephanus triflorus	0	1	0	0	0	0	0	1	0	0	0	0	0	0	1	0	0	0	0	0	0	0	1	1	1	1	0	0	0	0	0	0	0	0	0	0	0	1	0	0	0	0
Cowling et al. (2019)	Apocynaceae	Astephanus	zeyheri	Astephanus zeyheri	0	1	0	0	0	0	0	1	0	0	0	0	0	0	0	1	0	0	0	0	1	0	0	1	0	0	0	0	0	0	0	0	0	0	0	0	0	1	0	0	0	0
Cowling et al. (2019)	Apocynaceae	Carissa	bispinosa	Carissa bispinosa	0	1	0	0	0	0	0	0	0	0	0	1	0	0	0	0	0	0	1	0	0	0	1	1	1	1	0	0	1	0	0	0	0	0	0	0	0	0	1	0	0	0
Manning & Goldblatt (2012a)	Apocynaceae	Carissa	macrocarpa	Carissa macrocarpa	0	1	0	0	0	0	0	0	0	0	0	1	0	0	0	0	0	0	1	0	0	0	1	1	1	1	1	0	1	0	0	0	0	0	0	0	0	0	1	0	0	0
Low (2011) in Cowling et al. (2019)	Apocynaceae	Cynanchum	africanum	Cynanchum africanum	0	1	0	0	0	0	0	0	0	0	0	0	0	1	1	0	0	0	0	0	1	1	0	1	0	0	0	0	0	0	0	0	0	0	0	0	0	1	0	0	0	0
Manning & Goldblatt (2012a)	Apocynaceae	Cynanchum	ellipticum	Cynanchum ellipticum	0	1	0	0	0	0	0	0	0	0	0	0	0	1	0	0	0	0	1	0	0	0	1	1	1	1	1	0	0	0	0	0	0	0	0	0	0	1	0	0	0	0
Cowling et al. (2019)	Apocynaceae	Cynanchum	natalitium	Cynanchum natalitium	0	1	0	0	0	0	0	0	0	0	0	0	0	1	0	0	0	0	1	0	1	1	0	1	0	0	0	0	0	0	0	0	0	0	0	0	0	1	0	0	0	0
Cowling et al. (2019)	Apocynaceae	Cynanchum	obtusifolium	Cynanchum obtusifolium	0	1	0	0	0	0	0	0	0	0	0	0	0	1	0	0	0	0	1	0	1	1	0	1	0	0	0	0	0	0	0	0	0	0	0	0	0	1	0	0	0	0
B. Adriaan Grobler, personal observation (https://www.inaturalist.org/observations?q=CFR_coastal_flora&user_id=adriaan_grobler)	Apocynaceae	Cynanchum	viminale	Cynanchum viminale	0	1	0	0	0	0	0	0	0	0	0	0	0	1	0	0	0	0	1	0	0	0	1	1	1	1	1	0	0	0	0	0	0	0	0	0	0	1	0	0	0	1
Manning & Goldblatt (2012a)	Apocynaceae	Cynanchum	zeyheri	Cynanchum zeyheri	0	1	0	0	0	0	0	0	0	0	0	0	0	1	0	1	0	0	0	0	0	0	1	1	0	1	0	0	0	0	0	0	0	0	0	0	0	1	0	0	0	0
Cowling et al. (2019)	Apocynaceae	Gomphocarpus	fruticosus	Gomphocarpus fruticosus	0	0	0	0	0	0	1	0	0	0	0	1	0	0	0	0	0	0	1	0	0	0	1	1	1	1	1	0	0	1	0	0	0	0	0	0	0	0	1	0	0	0
Low (2011) in Cowling et al. (2019)	Apocynaceae	Microloma	saggitatum	Microloma saggitatum	1	0	0	0	0	0	0	0	1	0	0	0	0	0	1	0	0	0	0	0	0	0	1	1	1	1	1	0	0	0	0	0	0	0	0	0	0	1	0	0	0	0
Privett & Lutzeyer (2010) in Cowling et al. (2019)	Apocynaceae	Microloma	tenuifolium	Microloma tenuifolium	1	0	0	0	0	0	0	0	1	0	0	0	0	0	0	1	0	0	0	0	0	0	1	1	1	1	1	0	0	0	0	0	0	0	0	0	0	1	0	0	0	0
Manning & Goldblatt (2012a)	Apocynaceae	Orbea	variegata	Orbea variegata	0	1	0	0	0	0	0	0	1	0	0	0	0	0	0	1	0	0	0	0	0	0	1	1	0	1	1	0	0	0	0	0	0	0	0	0	1	0	0	0	0	1
Cowling et al. (2019)	Apocynaceae	Secamone	alpini	Secamone alpini	0	0	1	0	0	0	0	0	0	0	0	1	0	0	0	0	0	0	1	0	0	0	1	1	1	1	1	0	0	0	0	1	0	0	0	0	0	0	1	0	0	0
Low (2011) in Cowling et al. (2019)	Aponogetonaceae	Aponogeton	angustifolius	Aponogeton angustifolius	0	0	0	0	0	1	0	0	0	0	0	0	0	1	0	0	SW	0	0	0	0	0	1	1	1	1	1	0	0	0	0	0	0	0	0	0	1	0	0	0	0	0
Cowling et al. (2019)	Araceae	Lemna	gibba	Lemna gibba	0	0	0	0	0	1	0	0	0	0	0	0	0	1	0	0	0	0	1	0	0	0	1	1	1	1	1	0	0	0	0	0	0	0	0	0	1	0	0	0	0	0
Cowling et al. (2019)	Araceae	Zantedeschia	aethiopica	Zantedeschia aethiopica	0	0	0	0	0	1	0	0	1	0	0	0	0	0	0	0	0	0	1	0	0	0	1	1	1	1	1	0	0	0	0	0	0	0	1	0	0	0	0	0	0	0
Cowling et al. (2019)	Araliaceae	Cussonia	thyrsiflora	Cussonia thyrsiflora	0	1	0	0	0	0	0	0	0	0	1	0	0	0	0	1	0	0	0	0	1	1	0	1	0	0	0	0	0	0	0	1	0	0	0	0	0	0	1	0	0	0
Cowling et al. (2019)	Araliaceae	Hydrocotyle	verticillata	Hydrocotyle verticillata	0	0	0	0	0	1	0	0	0	0	0	0	0	1	0	0	0	0	1	0	0	0	1	1	1	1	1	0	0	0	0	0	0	0	0	0	1	0	0	0	0	0
Cowling et al. (2019)	Asparagaceae	Asparagus	aethiopicus	Asparagus aethiopicus	0	1	0	0	0	0	0	0	0	0	1	0	0	0	0	0	0	0	1	0	0	0	1	1	1	1	1	0	0	0	0	1	0	0	0	0	0	0	1	0	0	0
Cowling et al. (2019)	Asparagaceae	Asparagus	africanus	Asparagus africanus	0	1	0	0	0	0	0	0	0	0	1	0	0	0	0	0	0	0	1	0	0	0	1	1	1	1	1	0	0	0	0	1	0	0	0	0	0	0	1	0	0	0
Cowling et al. (2019)	Asparagaceae	Asparagus	asparagoides	Asparagus asparagoides	0	1	0	0	0	0	0	0	0	0	1	0	0	0	0	0	0	0	1	0	0	0	1	1	1	1	1	0	0	0	0	1	0	0	0	0	0	0	1	0	0	0
Low (2011) in Cowling et al. (2019)	Asparagaceae	Asparagus	capensis	Asparagus capensis	1	0	0	0	0	0	0	0	0	0	1	0	0	0	0	0	0	0	1	0	0	0	1	1	1	1	1	0	0	0	1	0	0	0	0	0	0	0	1	0	0	0
Cowling et al. (2019)	Asparagaceae	Asparagus	capensis var. litoralis	Asparagus capensis var. litoralis	1	0	0	0	0	0	0	0	0	0	1	0	0	0	0	0	0	0	1	0	1	1	0	1	0	0	0	0	0	0	1	0	0	0	0	0	0	0	1	0	0	0
Low (2011) in Cowling et al. (2019)	Asparagaceae	Asparagus	declinatus	Asparagus declinatus	1	0	0	0	0	0	0	0	0	0	1	0	0	0	1	0	0	0	0	0	0	0	1	1	1	1	1	0	0	0	0	1	0	0	0	0	0	0	1	0	0	0
Manning & Goldblatt (2012a)	Asparagaceae	Asparagus	densiflorus	Asparagus densiflorus	0	1	0	0	0	0	0	0	0	0	1	0	0	0	0	0	0	0	1	0	0	0	1	1	0	1	1	0	0	1	0	0	0	0	0	0	0	0	1	0	0	0
Low (2011) in Cowling et al. (2019)	Asparagaceae	Asparagus	lignosus	Asparagus lignosus	0	1	0	0	0	0	0	0	0	0	1	0	0	0	0	1	0	0	0	0	0	0	1	1	1	0	1	0	0	1	0	0	0	0	0	0	0	0	1	0	0	0
Manning & Goldblatt (2012a)	Asparagaceae	Asparagus	ovatus	Asparagus ovatus	0	1	0	0	0	0	0	0	0	0	1	0	0	0	0	1	0	0	0	0	0	0	1	1	0	0	1	0	0	0	0	1	0	0	0	0	0	0	1	0	0	0
Cowling et al. (2019)	Asparagaceae	Asparagus	setaceus	Asparagus setaceus	0	1	0	0	0	0	0	0	0	0	1	0	0	0	0	0	0	0	1	0	0	0	1	1	1	1	1	0	0	0	0	1	0	0	0	0	0	0	1	0	0	0
Manning & Goldblatt (2012a)	Asparagaceae	Asparagus	stipulaceus	Asparagus stipulaceus	1	0	0	0	0	0	0	0	0	0	1	0	0	0	0	1	0	0	0	0	1	0	0	1	0	0	0	0	0	0	1	0	0	0	0	0	0	0	1	0	0	0
B. Adriaan Grobler, personal observation (https://www.inaturalist.org/observations?q=CFR_coastal_flora&user_id=adriaan_grobler)	Asparagaceae	Asparagus	suaveolens	Asparagus suaveolens	1	0	0	0	0	0	0	0	0	0	1	0	0	0	0	0	0	0	1	0	0	0	1	1	1	1	0	0	0	1	0	0	0	0	0	0	0	0	1	0	0	0
Manning & Goldblatt (2012a)	Asparagaceae	Asparagus	volubilis	Asparagus volubilis	0	1	0	0	0	0	0	0	0	0	1	0	0	0	0	1	0	0	0	0	0	0	1	1	1	1	1	0	0	0	0	1	0	0	0	0	0	0	1	0	0	0
B. Adriaan Grobler, personal observation (https://www.inaturalist.org/observations?q=CFR_coastal_flora&user_id=adriaan_grobler)	Asphodelaceae	Aloe	africana	Aloe africana	0	1	0	0	0	0	0	0	1	0	0	0	0	0	0	0	SE	0	0	0	0	0	1	1	1	1	1	1	0	0	0	0	0	0	0	0	0	0	0	0	1	1
Manning & Goldblatt (2012a)	Asphodelaceae	Aloe	brevifolia	Aloe brevifolia	1	0	0	0	0	0	0	0	1	0	0	0	0	0	0	1	0	0	0	0	0	0	1	1	0	1	0	0	0	1	0	0	0	0	0	0	0	0	0	0	1	1
Manning & Goldblatt (2012a)	Asphodelaceae	Aloe	distans	Aloe distans	0	1	0	0	0	0	0	0	1	0	0	0	0	0	0	0	SW	1	0	0	1	0	0	1	0	0	0	0	0	1	0	0	0	0	0	0	0	0	0	0	1	1
Manning & Goldblatt (2012a)	Asphodelaceae	Aloe	framesii	Aloe framesii	1	0	0	0	0	0	0	0	1	0	0	0	0	0	0	1	0	0	0	0	0	0	1	1	0	1	0	0	0	1	0	0	0	0	0	0	0	0	0	0	1	1
Low (2011) in Cowling et al. (2019)	Asphodelaceae	Bulbine	annua	Bulbine annua	1	0	0	0	0	0	0	0	1	0	0	0	0	0	0	1	0	0	0	0	0	0	1	1	1	1	1	0	0	0	0	0	0	0	0	1	0	0	0	0	0	1
Cowling et al. (2019)	Asphodelaceae	Bulbine	frutescens	Bulbine frutescens	1	0	0	0	0	0	0	0	1	0	0	0	0	0	0	0	0	0	1	0	0	0	1	1	1	1	1	0	0	0	1	0	0	0	0	0	0	0	0	1	0	1
Privett & Lutzeyer (2010) in Cowling et al. (2019)	Asphodelaceae	Bulbine	lagopus	Bulbine lagopus	1	0	0	0	0	0	0	0	1	0	0	0	0	0	0	0	0	0	1	0	0	0	1	1	1	1	0	0	0	0	0	0	0	0	1	0	0	0	0	0	0	1
Manning & Goldblatt (2012a)	Asphodelaceae	Bulbinella	calcicola	Bulbinella calcicola	1	0	0	0	0	0	0	1	0	0	0	0	0	0	0	0	SW	1	0	0	0	1	0	1	0	0	0	0	0	0	0	0	0	0	1	0	0	0	0	0	0	0
Cowling et al. (2019)	Asphodelaceae	Gasteria	acinacifolia	Gasteria acinacifolia	0	1	0	0	0	0	0	0	1	0	0	0	0	0	0	0	SE	0	0	0	1	0	0	1	0	0	0	0	0	1	0	0	0	0	0	0	0	0	0	0	1	1
Manning & Goldblatt (2012a)	Asphodelaceae	Gasteria	carinata	Gasteria carinata	0	1	0	0	0	0	0	0	1	0	0	0	0	0	0	1	0	0	0	0	0	0	1	1	0	1	0	0	0	0	1	0	0	0	0	0	0	0	0	0	1	1
Manning & Goldblatt (2012a)	Asphodelaceae	Haworthia	variegata	Haworthia variegata	1	0	0	0	0	0	0	0	1	0	0	0	0	0	0	1	0	0	0	0	0	1	0	1	0	0	0	0	0	0	0	0	0	0	0	0	1	0	0	0	0	1
Cowling et al. (2019)	Asphodelaceae	Kniphofia	uvaria	Kniphofia uvaria	0	0	0	0	0	1	0	0	0	1	0	0	0	0	0	0	0	0	1	0	0	0	1	1	1	1	1	0	0	0	0	0	0	0	1	0	0	0	0	0	0	0
Cowling et al. (2019)	Asphodelaceae	Trachyandra	ciliata	Trachyandra ciliata	1	0	0	0	0	0	0	0	1	0	0	0	0	0	1	0	0	0	0	0	1	0	0	1	0	0	0	0	0	0	0	0	0	0	1	0	0	0	0	0	0	0
Cowling et al. (2019)	Asphodelaceae	Trachyandra	divaricata	Trachyandra divaricata	0	0	0	0	1	0	0	0	1	0	0	0	0	0	1	0	0	0	0	0	1	0	0	1	0	0	0	0	0	0	0	0	0	0	1	0	0	0	0	0	0	0
Low (2011) in Cowling et al. (2019)	Asphodelaceae	Trachyandra	falcata	Trachyandra falcata	0	1	0	0	0	0	0	0	1	0	0	0	0	0	1	0	0	0	0	0	0	0	1	1	0	1	1	0	0	0	0	0	0	0	1	0	0	0	0	0	0	0
Low (2011) in Cowling et al. (2019)	Asphodelaceae	Trachyandra	muricata	Trachyandra muricata	0	1	0	0	0	0	0	0	1	0	0	0	0	0	1	0	0	0	0	0	0	0	1	1	0	1	1	0	0	0	0	0	0	0	1	0	0	0	0	0	0	0
Low (2011) in Cowling et al. (2019)	Asphodelaceae	Trachyandra	revoluta	Trachyandra revoluta	1	0	0	0	0	0	0	0	1	0	0	0	0	0	1	0	0	0	0	0	0	0	1	1	0	0	1	0	0	0	0	0	0	0	1	0	0	0	0	0	0	0
Low (2011) in Cowling et al. (2019)	Asphodelaceae	Trachyandra	sabulosa	Trachyandra sabulosa	1	0	0	0	0	0	0	0	1	0	0	0	0	0	0	1	0	0	0	0	0	0	1	1	0	0	1	0	0	0	0	0	0	0	1	0	0	0	0	0	0	0
https://www.inaturalist.org/observations/10727850	Asphodelaceae	Tulista	minima	Tulista minima	1	0	0	0	0	0	0	1	0	0	0	0	0	0	0	1	0	0	0	0	0	0	1	1	0	1	0	0	0	0	0	0	0	0	0	0	1	0	0	0	0	0
Manning & Goldblatt (2012a)	Asteraceae	Amellus	asteroides subsp. asteroides	Amellus asteroides subsp. asteroides	1	0	0	0	0	0	0	1	0	0	0	0	0	0	0	1	0	0	0	0	1	0	0	1	0	0	0	0	0	0	1	0	0	0	0	0	0	0	0	0	1	0
Manning & Goldblatt (2012a)	Asteraceae	Amellus	asteroides subsp. mollis	Amellus asteroides subsp. mollis	1	0	0	0	0	0	0	1	0	0	0	0	0	0	0	0	AP	0	0	0	1	0	0	1	0	0	0	0	0	0	1	0	0	0	0	0	0	0	0	0	1	0
Manning & Goldblatt (2012a)	Asteraceae	Amellus	capensis	Amellus capensis	1	0	0	0	0	0	0	1	0	0	0	0	0	0	0	1	0	0	0	0	1	0	0	1	0	0	0	0	0	0	1	0	0	0	0	0	0	0	0	0	1	0
Low (2011) in Cowling et al. (2019)	Asteraceae	Amellus	tenuifolius	Amellus tenuifolius	1	0	0	0	0	0	0	1	0	0	0	0	0	0	1	0	0	0	0	0	0	0	1	1	0	0	1	0	0	0	1	0	0	0	0	0	0	0	0	0	1	0
Cowling et al. (2019)	Asteraceae	Arctotheca	calendula	Arctotheca calendula	0	0	0	0	0	0	1	0	1	0	0	0	0	0	0	0	0	0	1	0	0	0	1	1	1	1	1	0	0	0	0	0	0	0	0	1	0	0	0	0	0	0
Cowling et al. (2019)	Asteraceae	Arctotheca	populifolia	Arctotheca populifolia	0	0	0	0	1	0	0	0	1	0	0	0	0	0	0	0	0	0	1	0	1	0	0	1	0	0	0	0	0	0	0	0	0	0	0	0	1	0	0	0	0	0
Manning & Goldblatt (2012a)	Asteraceae	Arctotheca	prostrata	Arctotheca prostrata	1	0	0	0	0	0	0	0	1	0	0	0	0	0	0	0	0	0	1	0	0	0	1	1	1	1	1	0	0	0	0	0	0	0	0	0	1	0	0	0	0	0
Manning & Goldblatt (2012a)	Asteraceae	Arctotis	acaulis	Arctotis acaulis	1	0	0	0	0	0	0	1	0	0	0	0	0	0	1	0	0	0	0	0	0	0	1	1	0	1	0	0	0	0	1	0	0	0	0	0	0	0	0	1	0	0
B. Adriaan Grobler, personal observation (https://www.inaturalist.org/observations?q=CFR_coastal_flora&user_id=adriaan_grobler)	Asteraceae	Arctotis	arctotoides	Arctotis arctotoides	1	0	0	0	0	0	0	1	0	0	0	0	0	0	0	0	0	0	1	0	0	0	1	1	1	1	1	0	0	0	0	0	0	0	0	0	1	0	0	0	0	0
Cowling et al. (2019)	Asteraceae	Arctotis	elongata	Arctotis elongata	1	0	0	0	0	0	0	1	0	0	0	0	0	0	0	0	SE	0	0	0	1	0	0	1	0	0	0	0	0	0	0	0	0	0	0	0	1	0	0	0	0	0
Low (2011) in Cowling et al. (2019)	Asteraceae	Arctotis	hirsuta	Arctotis hirsuta	1	0	0	0	0	0	0	1	0	0	0	0	0	0	0	1	0	0	0	0	0	0	1	1	0	0	1	0	0	0	0	0	0	0	0	1	0	0	0	0	0	0
Low (2011) in Cowling et al. (2019)	Asteraceae	Arctotis	breviscapa	Arctotis breviscapa	1	0	0	0	0	0	0	1	0	0	0	0	0	0	0	1	0	0	0	0	0	0	1	1	0	0	1	0	0	0	0	0	0	0	0	1	0	0	0	0	0	0
Manning & Goldblatt (2012a)	Asteraceae	Arctotis	sp. 5	Arctotis sp. 5	1	0	0	0	0	0	0	1	0	0	0	0	0	0	0	0	AP	0	0	0	0	1	0	1	0	0	0	0	0	0	1	0	0	0	0	0	0	0	0	0	1	0
Low (2011) in Cowling et al. (2019)	Asteraceae	Arctotis	stoechadifolia	Arctotis stoechadifolia	1	0	0	0	0	0	0	1	0	0	0	0	0	0	0	0	SW	0	0	0	1	0	0	1	0	0	0	0	0	0	0	0	0	0	0	0	1	0	0	0	0	0
Privett & Lutzeyer (2010) in Cowling et al. (2019)	Asteraceae	Artemisia	afra	Artemisia afra	1	0	0	0	0	0	0	0	0	0	0	0	0	1	0	0	0	0	1	0	0	0	1	1	1	1	1	0	0	1	0	0	0	0	0	0	0	0	0	0	1	0
Manning & Goldblatt (2012a)	Asteraceae	Athanasia	cochlearifolia	Athanasia cochlearifolia	1	0	0	0	0	0	0	0	1	0	0	0	0	0	0	0	AP	1	0	0	0	1	0	1	0	0	0	0	0	1	0	0	0	0	0	0	0	0	0	0	1	0
Manning & Goldblatt (2012a)	Asteraceae	Athanasia	dentata	Athanasia dentata	1	0	0	0	0	0	0	0	1	0	0	0	0	0	0	1	0	0	0	0	0	0	1	1	1	1	1	0	0	1	0	0	0	0	0	0	0	0	0	0	1	0
Manning & Goldblatt (2012a)	Asteraceae	Athanasia	quinquedentata subsp. quinquedentata	Athanasia quinquedentata subsp. quinquedentata	1	0	0	0	0	0	0	0	1	0	0	0	0	0	0	1	0	0	0	0	0	0	1	1	1	0	0	0	0	1	0	0	0	0	0	0	0	0	0	0	1	0
Privett & Lutzeyer (2010) in Cowling et al. (2019)	Asteraceae	Athanasia	quinquedentata subsp. rigens	Athanasia quinquedentata subsp. rigens	1	0	0	0	0	0	0	0	1	0	0	0	0	0	0	0	AP	1	0	0	0	1	0	1	0	0	0	0	0	1	0	0	0	0	0	0	0	0	0	0	1	0
Privett & Lutzeyer (2010) in Cowling et al. (2019)	Asteraceae	Athanasia	trifurcata	Athanasia trifurcata	0	0	0	0	0	0	1	0	1	0	0	0	0	0	1	0	0	0	0	0	0	0	1	1	1	1	1	0	0	1	0	0	0	0	0	0	0	0	0	0	1	0
Manning & Goldblatt (2012a)	Asteraceae	Berkheya	coriacea	Berkheya coriacea	1	0	0	0	0	0	0	0	1	0	0	0	0	0	0	0	AP	0	0	0	1	1	0	1	0	0	0	0	0	0	1	0	0	0	0	0	0	0	0	1	0	0
Cowling et al. (2019)	Asteraceae	Berkheya	heterophylla	Berkheya heterophylla	0	0	0	0	0	0	1	0	1	0	0	0	0	0	0	1	0	0	0	0	0	0	1	1	1	1	1	0	0	0	0	0	0	0	0	0	1	0	0	0	0	0
Privett & Lutzeyer (2010) in Cowling et al. (2019)	Asteraceae	Berkheya	rigida	Berkheya rigida	0	0	0	0	0	0	1	0	1	0	0	0	0	0	0	1	0	0	0	0	0	0	1	1	1	1	1	0	0	0	0	0	0	0	0	0	1	0	0	0	0	0
Low (2011) in Cowling et al. (2019)	Asteraceae	Bolandia	elongata	Bolandia elongata	1	0	0	0	0	0	0	1	0	0	0	0	0	0	0	1	0	0	0	0	0	0	1	1	0	0	1	0	0	0	0	0	0	0	0	0	1	0	0	0	0	0
B. Adriaan Grobler, personal observation (https://www.inaturalist.org/observations?q=CFR_coastal_flora&user_id=adriaan_grobler)	Asteraceae	Brachylaena	discolor	Brachylaena discolor	0	1	0	0	0	0	0	0	0	0	1	0	0	0	0	0	0	0	1	0	0	0	1	1	0	0	1	0	1	0	0	0	0	0	0	0	0	0	1	0	0	0
B. Adriaan Grobler, personal observation (https://www.inaturalist.org/observations?q=CFR_coastal_flora&user_id=adriaan_grobler)	Asteraceae	Chrysocoma	ciliata	Chrysocoma ciliata	1	0	0	0	0	0	0	0	1	0	0	0	0	0	0	0	0	0	1	0	0	0	1	1	1	1	1	0	0	0	1	0	0	0	0	0	0	0	0	0	1	0
B. Adriaan Grobler, personal observation (https://www.inaturalist.org/observations?q=CFR_coastal_flora&user_id=adriaan_grobler)	Asteraceae	Chrysocoma	rigidula	Chrysocoma rigidula	1	0	0	0	0	0	0	0	1	0	0	0	0	0	0	0	SE	0	0	0	1	1	0	1	0	0	0	0	0	0	1	0	0	0	0	0	0	0	0	0	1	0
Manning & Goldblatt (2012a)	Asteraceae	Chrysocoma	strigosa	Chrysocoma strigosa	1	0	0	0	0	0	0	0	1	0	0	0	0	0	0	0	AP	0	0	0	0	1	0	1	0	0	0	0	0	0	1	0	0	0	0	0	0	0	0	0	1	0
Cowling et al. (2019)	Asteraceae	Cineraria	erodioides var. erodioides	Cineraria erodioides var. erodioides	0	1	0	0	0	0	0	0	1	0	0	0	0	0	0	0	0	0	1	0	0	0	1	1	1	1	1	0	0	0	0	0	0	0	0	0	1	0	0	0	0	0
Low (2011) in Cowling et al. (2019)	Asteraceae	Cineraria	geifolia	Cineraria geifolia	0	1	0	0	0	0	0	0	1	0	0	0	0	0	0	1	0	0	0	0	0	0	1	1	0	0	1	0	0	0	0	0	0	0	0	0	1	0	0	0	0	0
Cowling et al. (2019)	Asteraceae	Cotula	coronopifolia	Cotula coronopifolia	0	0	0	0	0	1	0	0	1	0	0	0	0	0	0	0	0	0	1	0	0	0	1	1	1	1	1	0	0	0	0	0	0	0	0	1	0	0	0	0	0	0
Cowling et al. (2019)	Asteraceae	Cotula	discolor	Cotula discolor	0	0	0	0	1	0	0	0	1	0	0	0	0	0	0	0	SE	0	0	0	1	0	0	1	0	0	0	0	0	0	0	0	0	0	0	0	1	0	0	0	0	0
Low (2011) in Cowling et al. (2019)	Asteraceae	Cotula	duckittiae	Cotula duckittiae	1	0	0	0	0	0	0	0	1	0	0	0	0	0	0	0	SW	1	0	0	0	0	1	1	0	0	1	0	0	0	0	0	0	0	0	1	0	0	0	0	0	0
Low (2011) in Cowling et al. (2019)	Asteraceae	Cotula	filifolia	Cotula filifolia	0	0	0	0	0	1	0	0	1	0	0	0	0	0	1	0	0	0	0	1	0	0	1	1	0	0	1	0	0	0	0	0	0	0	0	1	0	0	0	0	0	0
Manning & Goldblatt (2012a)	Asteraceae	Cotula	myriophylloides	Cotula myriophylloides	0	0	0	0	0	1	0	0	1	0	0	0	0	0	0	0	SW	0	0	0	1	0	0	1	0	0	0	0	0	0	0	0	0	0	0	0	1	0	0	0	0	0
Manning & Goldblatt (2012a)	Asteraceae	Cotula	pusilla	Cotula pusilla	0	0	0	0	0	1	0	0	1	0	0	0	0	0	0	0	SW	0	0	0	0	0	1	1	0	0	1	0	0	0	0	0	0	0	0	1	0	0	0	0	0	0
Low (2011) in Cowling et al. (2019)	Asteraceae	Cotula	turbinata	Cotula turbinata	0	0	0	0	0	0	1	0	1	0	0	0	0	0	0	1	0	0	0	0	0	0	1	1	1	0	1	0	0	0	0	0	0	0	0	1	0	0	0	0	0	0
Cowling et al. (2019)	Asteraceae	Crassothonna	capensis	Crassothonna capensis	0	0	0	0	1	0	0	1	0	0	0	0	0	0	0	1	0	0	0	0	0	0	1	1	1	1	0	0	0	0	1	0	0	0	0	0	0	0	0	1	0	1
Manning & Goldblatt (2012a)	Asteraceae	Cullumia	carlinoides	Cullumia carlinoides	1	0	0	0	0	0	0	1	0	0	0	0	0	0	0	1	0	0	0	0	0	0	1	1	0	0	1	0	0	1	0	0	0	0	0	0	0	0	0	0	1	0
Cowling et al. (2019)	Asteraceae	Cullumia	decurrens	Cullumia decurrens	0	0	0	0	0	1	0	1	0	0	0	0	0	0	0	1	0	0	0	0	0	0	1	1	1	0	0	0	0	1	0	0	0	0	0	0	0	0	0	0	1	0
Manning & Goldblatt (2012a)	Asteraceae	Cullumia	squarrosa	Cullumia squarrosa	1	0	0	0	0	0	0	1	0	0	0	0	0	0	0	0	SW	0	0	0	1	0	0	1	0	0	0	0	0	1	0	0	0	0	0	0	0	0	0	0	1	0
Manning & Goldblatt (2012a)	Asteraceae	Didelta	carnosa var. carnosa	Didelta carnosa var. carnosa	0	0	0	0	1	0	0	1	0	0	0	0	0	0	1	0	0	0	0	0	0	0	1	1	0	0	1	0	0	1	0	0	0	0	0	0	0	0	0	0	1	0
Low (2011) in Cowling et al. (2019)	Asteraceae	Didelta	carnosa var. tomentosa	Didelta carnosa var. tomentosa	0	0	0	0	1	0	0	1	0	0	0	0	0	0	1	0	0	0	0	0	1	0	0	1	0	0	0	0	0	1	0	0	0	0	0	0	0	0	0	0	1	0
Cowling et al. (2019)	Asteraceae	Dimorphotheca	fruticosa	Dimorphotheca fruticosa	0	0	0	0	1	0	0	0	1	0	0	0	0	0	0	0	0	0	1	0	1	1	0	1	0	0	0	0	0	0	1	0	0	0	0	0	0	0	0	1	0	0
Low (2011) in Cowling et al. (2019)	Asteraceae	Dimorphotheca	pluvialis	Dimorphotheca pluvialis	1	0	0	0	0	0	0	0	1	0	0	0	0	0	0	0	0	0	1	0	0	0	1	1	1	1	1	0	0	0	0	0	0	0	0	1	0	0	0	0	0	0
Manning & Goldblatt (2012a)	Asteraceae	Dimorphotheca	sinuata	Dimorphotheca sinuata	1	0	0	0	0	0	0	0	1	0	0	0	0	0	0	0	0	0	1	0	0	0	1	1	0	0	1	0	0	0	0	0	0	0	0	1	0	0	0	0	0	0
Cowling et al. (2019)	Asteraceae	Disparago	anomala	Disparago anomala	1	0	0	0	0	0	0	1	0	0	0	0	0	0	0	1	0	0	0	1	0	0	1	1	0	0	1	0	0	1	0	0	0	0	0	0	0	0	0	1	0	0
Manning & Goldblatt (2012a)	Asteraceae	Disparago	kraussii	Disparago kraussii	1	0	0	0	0	0	0	1	0	0	0	0	0	0	0	1	0	0	0	0	0	0	1	1	1	0	0	0	0	1	0	0	0	0	0	0	0	0	0	1	0	0
Manning & Goldblatt (2012a)	Asteraceae	Distephanus	anisochaetoides	Distephanus anisochaetoides	0	0	1	0	0	0	0	0	0	0	0	1	0	0	0	0	0	0	1	0	0	0	1	1	0	1	1	0	0	0	0	0	0	0	0	0	0	1	0	0	0	0
Manning & Goldblatt (2012a)	Asteraceae	Dymondia	margaretae	Dymondia margaretae	0	0	0	0	0	1	0	1	0	0	0	0	0	0	0	0	AP	1	0	0	0	0	1	1	1	0	0	0	0	0	0	0	0	0	0	0	1	0	0	0	0	0
Privett & Lutzeyer (2010) in Cowling et al. (2019)	Asteraceae	Eriocephalus	africanus	Eriocephalus africanus	1	0	0	0	0	0	0	0	1	0	0	0	0	0	1	0	0	0	0	0	0	0	1	1	0	1	0	0	0	1	0	0	0	0	0	0	0	0	0	0	1	0
Low (2011) in Cowling et al. (2019)	Asteraceae	Eriocephalus	racemosus	Eriocephalus racemosus	1	0	0	0	0	0	0	0	1	0	0	0	0	0	1	0	0	0	0	0	0	0	1	1	0	0	1	0	0	1	0	0	0	0	0	0	0	0	0	0	1	0
B. Adriaan Grobler, personal observation (https://www.inaturalist.org/observations?q=CFR_coastal_flora&user_id=adriaan_grobler)	Asteraceae	Euryops	algoensis	Euryops algoensis	1	0	0	0	0	0	0	0	1	0	0	0	0	0	0	1	0	0	0	0	0	0	1	1	1	0	0	0	0	1	0	0	0	0	0	0	0	0	0	1	0	0
Manning & Goldblatt (2012a)	Asteraceae	Euryops	ericifolius	Euryops ericifolius	1	0	0	0	0	0	0	0	1	0	0	0	0	0	0	0	SE	1	0	0	0	1	0	1	0	0	0	0	0	0	1	0	0	0	0	0	0	0	0	1	0	0
Manning & Goldblatt (2012a)	Asteraceae	Euryops	ericoides	Euryops ericoides	1	0	0	0	0	0	0	0	1	0	0	0	0	0	0	1	0	0	0	0	0	0	1	1	1	0	0	0	0	1	0	0	0	0	0	0	0	0	0	1	0	0
Manning & Goldblatt (2012a)	Asteraceae	Euryops	hebecarpus	Euryops hebecarpus	1	0	0	0	0	0	0	0	1	0	0	0	0	0	0	0	AP	1	0	0	0	1	0	1	0	0	0	0	0	0	1	0	0	0	0	0	0	0	0	1	0	0
Manning & Goldblatt (2012a)	Asteraceae	Euryops	linearis	Euryops linearis	1	0	0	0	0	0	0	0	1	0	0	0	0	0	0	0	AP	1	0	0	0	1	0	1	0	0	0	0	0	1	0	0	0	0	0	0	0	0	0	1	0	0
Manning & Goldblatt (2012a)	Asteraceae	Euryops	muirii	Euryops muirii	1	0	0	0	0	0	0	0	1	0	0	0	0	0	0	0	AP	1	0	0	0	1	0	1	0	0	0	0	0	0	1	0	0	0	0	0	0	0	0	1	0	0
B. Adriaan Grobler, personal observation (https://www.inaturalist.org/observations?q=CFR_coastal_flora&user_id=adriaan_grobler)	Asteraceae	Euryops	spathaceus	Euryops spathaceus	1	0	0	0	0	0	0	0	1	0	0	0	0	0	0	1	0	0	0	0	0	0	1	1	1	0	0	0	0	1	0	0	0	0	0	0	0	0	0	1	0	0
Manning & Goldblatt (2012a)	Asteraceae	Felicia	amelloides	Felicia amelloides	1	0	0	0	0	0	0	0	1	0	0	0	0	0	0	1	0	0	0	0	1	0	0	1	1	1	1	0	0	1	0	0	0	0	0	0	0	0	0	1	0	0
Cowling et al. (2019)	Asteraceae	Felicia	amoena subsp. latifolia	Felicia amoena subsp. latifolia	1	0	0	0	0	0	0	0	1	0	0	0	0	0	0	1	0	0	0	0	1	0	0	1	0	0	0	0	0	0	0	0	0	0	0	1	0	0	0	0	0	0
https://www.inaturalist.org/observations/31110324	Asteraceae	Felicia	canaliculata	Felicia canaliculata	1	0	0	0	0	0	0	0	1	0	0	0	0	0	0	0	AP	1	0	0	0	1	0	1	0	0	0	0	0	0	1	0	0	0	0	0	0	0	0	1	0	0
Manning & Goldblatt (2012a)	Asteraceae	Felicia	ebracteata	Felicia ebracteata	1	0	0	0	0	0	0	0	1	0	0	0	0	0	0	0	AP	1	0	0	0	1	0	1	0	0	0	0	0	0	1	0	0	0	0	0	0	0	0	0	1	0
Cowling et al. (2019)	Asteraceae	Felicia	echinata	Felicia echinata	1	0	0	0	0	0	0	0	1	0	0	0	0	0	0	1	0	0	0	0	1	0	0	1	0	0	0	0	0	1	0	0	0	0	0	0	0	0	0	0	1	0
Manning & Goldblatt (2012a)	Asteraceae	Felicia	elongata	Felicia elongata	1	0	0	0	0	0	0	0	1	0	0	0	0	0	0	0	SW	1	0	0	0	1	0	1	0	0	0	0	0	0	1	0	0	0	0	0	0	0	0	0	1	0
Manning & Goldblatt (2012a)	Asteraceae	Felicia	erigeroides	Felicia erigeroides	0	1	0	0	0	0	0	0	1	0	0	0	0	0	0	0	0	0	1	0	0	0	1	1	0	1	1	0	0	1	0	0	0	0	0	0	0	0	0	0	1	0
Low (2011) in Cowling et al. (2019)	Asteraceae	Felicia	heterophylla	Felicia heterophylla	1	0	0	0	0	0	0	0	1	0	0	0	0	0	0	1	0	0	0	0	0	0	1	1	1	0	1	0	0	0	0	0	0	0	0	1	0	0	0	0	0	0
Manning & Goldblatt (2012a)	Asteraceae	Felicia	nordenstamii	Felicia nordenstamii	1	0	0	0	0	0	0	0	1	0	0	0	0	0	0	0	AP	1	0	0	0	1	0	1	0	0	0	0	0	0	1	0	0	0	0	0	0	0	0	1	0	0
Manning & Goldblatt (2012a)	Asteraceae	Felicia	stenophylla	Felicia stenophylla	1	0	0	0	0	0	0	0	1	0	0	0	0	0	1	0	0	0	0	0	1	0	0	1	0	0	0	0	0	0	1	0	0	0	0	0	0	0	0	0	1	0
Manning & Goldblatt (2012a)	Asteraceae	Felicia	tenella	Felicia tenella	1	0	0	0	0	0	0	0	1	0	0	0	0	0	0	1	0	0	0	0	0	0	1	1	1	0	1	0	0	0	0	0	0	0	0	1	0	0	0	0	0	0
Manning & Goldblatt (2012a)	Asteraceae	Foveolina	tenella	Foveolina tenella	1	0	0	0	0	0	0	1	0	0	0	0	0	0	1	0	0	0	0	0	0	0	1	1	1	0	0	0	0	0	0	0	0	0	0	1	0	0	0	0	0	0
Cowling et al. (2019)	Asteraceae	Gazania	krebsiana subsp. krebsiana	Gazania krebsiana subsp. krebsiana	1	0	0	0	0	0	0	1	0	0	0	0	0	0	0	0	0	0	1	0	0	0	1	1	1	1	1	0	0	0	0	0	0	0	0	0	1	0	0	0	0	0
Cowling et al. (2019)	Asteraceae	Gazania	linearis var. linearis	Gazania linearis var. linearis	0	0	0	1	0	0	0	1	0	0	0	0	0	0	0	0	0	0	1	0	0	0	1	1	1	1	1	0	0	0	0	0	0	0	0	0	1	0	0	0	0	0
Low (2011) in Cowling et al. (2019)	Asteraceae	Gazania	maritima	Gazania maritima	0	0	0	0	1	0	0	1	0	0	0	0	0	0	0	1	0	0	0	0	1	0	0	1	0	0	0	0	0	0	0	0	0	0	0	0	1	0	0	0	0	0
Low (2011) in Cowling et al. (2019)	Asteraceae	Gazania	pectinata	Gazania pectinata	1	0	0	0	0	0	0	1	0	0	0	0	0	0	0	1	0	0	0	0	0	0	1	1	1	1	1	0	0	0	0	0	0	0	0	0	1	0	0	0	0	0
Cowling et al. (2019)	Asteraceae	Gazania	rigens var. leucolaena	Gazania rigens var. leucolaena	0	0	0	0	1	0	0	1	0	0	0	0	0	0	0	1	0	0	0	0	1	0	0	1	0	0	0	0	0	0	0	0	0	0	0	0	1	0	0	0	0	0
Cowling et al. (2019)	Asteraceae	Gazania	rigens var. uniflora	Gazania rigens var. uniflora	0	0	0	0	1	0	0	1	0	0	0	0	0	0	0	0	0	0	1	0	1	0	0	1	0	0	0	0	0	0	0	0	0	0	0	0	1	0	0	0	0	0
Manning & Goldblatt (2012a)	Asteraceae	Gerbera	cordata	Gerbera cordata	0	0	1	0	0	0	0	0	0	0	0	0	1	0	0	0	SE	0	0	0	0	0	1	1	0	1	1	0	0	0	0	0	0	0	0	0	1	0	0	0	0	0
Cowling et al. (2019)	Asteraceae	Gerbera	piloselloides	Gerbera piloselloides	0	0	0	1	0	0	0	0	0	0	0	0	1	0	0	0	0	0	1	0	0	0	1	1	1	0	0	0	0	0	0	0	0	0	0	0	1	0	0	0	0	0
Cowling et al. (2019)	Asteraceae	Haplocarpha	lyrata	Haplocarpha lyrata	0	0	0	1	0	0	0	1	0	0	0	0	0	0	0	0	SE	0	0	0	0	0	1	1	1	1	1	0	0	0	0	0	0	0	0	0	1	0	0	0	0	0
B. Adriaan Grobler, personal observation (https://www.inaturalist.org/observations?q=CFR_coastal_flora&user_id=adriaan_grobler)	Asteraceae	Helichrysum	anomalum	Helichrysum anomalum	1	0	0	0	0	0	0	0	0	1	0	0	0	0	0	0	0	0	1	0	0	0	1	1	1	1	0	0	0	0	1	0	0	0	0	0	0	0	0	1	0	0
Cowling et al. (2019)	Asteraceae	Helichrysum	asperum var. comosum	Helichrysum asperum var. comosum	1	0	0	0	0	0	0	0	0	1	0	0	0	0	0	0	0	0	1	1	0	0	1	1	0	0	1	0	0	1	0	0	0	0	0	0	0	0	0	1	0	0
Cowling et al. (2019)	Asteraceae	Helichrysum	aureum var. aureum	Helichrysum aureum var. aureum	0	0	0	1	0	0	0	0	0	1	0	0	0	0	0	0	0	0	1	0	0	0	1	1	1	1	1	0	0	0	1	0	0	0	0	0	0	0	0	0	1	0
Manning & Goldblatt (2012a)	Asteraceae	Helichrysum	bachmannii	Helichrysum bachmannii	1	0	0	0	0	0	0	0	0	1	0	0	0	0	0	0	SW	1	0	0	1	0	0	1	0	0	0	0	0	1	0	0	0	0	0	0	0	0	0	1	0	0
Low (2011) in Cowling et al. (2019)	Asteraceae	Helichrysum	cochleariforme	Helichrysum cochleariforme	1	0	0	0	0	0	0	0	0	1	0	0	0	0	0	1	0	0	0	0	1	0	0	1	0	0	0	0	0	0	1	0	0	0	0	0	0	0	0	0	1	0
Low (2011) in Cowling et al. (2019)	Asteraceae	Helichrysum	crispum	Helichrysum crispum	1	0	0	0	0	0	0	0	0	1	0	0	0	0	0	1	0	0	0	0	1	1	0	1	0	0	0	0	0	1	0	0	0	0	0	0	0	0	0	1	0	0
Cowling et al. (2019)	Asteraceae	Helichrysum	cymosum subsp. cymosum	Helichrysum cymosum subsp. cymosum	1	0	0	0	0	0	0	0	0	1	0	0	0	0	0	0	0	0	1	0	0	0	1	1	1	1	1	0	0	0	1	0	0	0	0	0	0	0	0	0	1	0
Low (2011) in Cowling et al. (2019)	Asteraceae	Helichrysum	dasyanthum	Helichrysum dasyanthum	1	0	0	0	0	0	0	0	0	1	0	0	0	0	1	0	0	0	0	0	0	0	1	1	1	1	1	0	0	1	0	0	0	0	0	0	0	0	0	1	0	0
Cowling et al. (2019)	Asteraceae	Helichrysum	gymnocomum	Helichrysum gymnocomum	0	0	0	1	0	0	0	0	0	1	0	0	0	0	0	0	0	0	1	0	0	0	1	1	1	1	1	0	0	1	0	0	0	0	0	0	0	0	0	0	1	0
Privett & Lutzeyer (2010) in Cowling et al. (2019)	Asteraceae	Helichrysum	indicum	Helichrysum indicum	1	0	0	0	0	0	0	0	0	1	0	0	0	0	0	1	0	0	0	0	0	0	1	1	1	0	1	0	0	0	0	0	0	0	0	1	0	0	0	0	0	0
Cowling et al. (2019)	Asteraceae	Helichrysum	litorale	Helichrysum litorale	1	0	0	0	0	0	0	0	0	1	0	0	0	0	0	1	0	0	0	0	1	0	0	1	0	0	0	0	0	0	0	0	0	0	0	1	0	0	0	0	0	0
Manning & Goldblatt (2012a)	Asteraceae	Helichrysum	marmarolepis	Helichrysum marmarolepis	1	0	0	0	0	0	0	0	0	1	0	0	0	0	1	0	0	0	0	0	1	0	0	1	0	0	0	0	0	0	0	0	0	0	0	1	0	0	0	0	0	0
Low (2011) in Cowling et al. (2019)	Asteraceae	Helichrysum	micropoides	Helichrysum micropoides	1	0	0	0	0	0	0	0	0	1	0	0	0	0	1	0	0	0	0	0	0	0	1	1	1	0	0	0	0	0	0	0	0	0	0	0	1	0	0	0	0	0
Low (2011) in Cowling et al. (2019)	Asteraceae	Helichrysum	niveum	Helichrysum niveum	1	0	0	0	0	0	0	0	0	1	0	0	0	0	0	1	0	0	0	0	1	0	0	1	0	0	0	0	0	0	1	0	0	0	0	0	0	0	0	1	0	0
Privett & Lutzeyer (2010) in Cowling et al. (2019)	Asteraceae	Helichrysum	pandurifolium	Helichrysum pandurifolium	1	0	0	0	0	0	0	0	0	1	0	0	0	0	0	1	0	0	0	0	0	0	1	1	1	0	0	0	0	1	0	0	0	0	0	0	0	0	0	0	1	0
Low (2011) in Cowling et al. (2019)	Asteraceae	Helichrysum	patulum	Helichrysum patulum	1	0	0	0	0	0	0	0	0	1	0	0	0	0	0	1	0	0	0	0	0	0	1	1	1	0	1	0	0	1	0	0	0	0	0	0	0	0	0	0	1	0
B. Adriaan Grobler, personal observation (https://www.inaturalist.org/observations?q=CFR_coastal_flora&user_id=adriaan_grobler)	Asteraceae	Helichrysum	petiolare	Helichrysum petiolare	1	0	0	0	0	0	0	0	0	1	0	0	0	0	0	0	0	0	1	0	0	0	1	1	1	1	1	0	0	1	0	0	0	0	0	0	0	0	0	0	1	0
Richard M. Cowling, personal observation	Asteraceae	Helichrysum	plebeium	Helichrysum plebeium	1	0	0	0	0	0	0	0	0	1	0	0	0	0	0	1	0	0	0	0	0	0	1	1	1	1	0	0	0	1	0	0	0	0	0	0	0	0	0	0	1	0
Manning & Goldblatt (2012a)	Asteraceae	Helichrysum	retortum	Helichrysum retortum	0	0	0	0	1	0	0	0	0	1	0	0	0	0	0	1	0	0	0	0	1	1	0	1	0	0	0	0	0	0	1	0	0	0	0	0	0	0	0	1	0	0
Low (2011) in Cowling et al. (2019)	Asteraceae	Helichrysum	revolutum	Helichrysum revolutum	1	0	0	0	0	0	0	0	0	1	0	0	0	0	1	0	0	0	0	0	0	0	1	1	1	0	0	0	0	1	0	0	0	0	0	0	0	0	0	0	1	0
Cowling et al. (2019)	Asteraceae	Helichrysum	rutilans	Helichrysum rutilans	1	0	0	0	0	0	0	0	0	1	0	0	0	0	0	0	0	0	1	0	0	0	1	1	1	1	1	0	0	1	0	0	0	0	0	0	0	0	0	1	0	0
Cowling et al. (2019)	Asteraceae	Helichrysum	teretifolium	Helichrysum teretifolium	1	0	0	0	0	0	0	0	0	1	0	0	0	0	0	0	0	0	1	0	0	0	1	1	1	0	0	0	0	1	0	0	0	0	0	0	0	0	0	1	0	0
Manning & Goldblatt (2012a)	Asteraceae	Helichrysum	tricostatum	Helichrysum tricostatum	1	0	0	0	0	0	0	0	0	1	0	0	0	0	1	0	0	0	0	0	1	0	0	1	0	0	0	0	0	1	0	0	0	0	0	0	0	0	0	0	1	0
Manning & Goldblatt (2012a)	Asteraceae	Helichrysum	versicolor	Helichrysum versicolor	0	0	0	0	1	0	0	0	0	1	0	0	0	0	0	0	SE	0	0	0	1	0	0	1	0	0	0	0	0	0	0	0	0	0	0	1	0	0	0	0	0	0
Low (2011) in Cowling et al. (2019)	Asteraceae	Ifloga	repens	Ifloga repens	1	0	0	0	0	0	0	0	0	1	0	0	0	0	0	1	0	0	0	0	0	0	1	1	0	0	1	0	0	0	1	0	0	0	0	0	0	0	0	1	0	0
Manning & Goldblatt (2012a)	Asteraceae	Ifloga	verticillata	Ifloga verticillata	1	0	0	0	0	0	0	0	0	1	0	0	0	0	0	1	0	0	0	0	1	0	0	1	0	0	0	0	0	0	0	0	0	0	0	1	0	0	0	0	0	0
Low (2011) in Cowling et al. (2019)	Asteraceae	Lachnospermum	imbricatum	Lachnospermum imbricatum	1	0	0	0	0	0	0	1	0	0	0	0	0	0	0	1	0	0	0	0	1	1	0	1	0	0	0	0	0	0	1	0	0	0	0	0	0	0	0	0	1	0
B. Adriaan Grobler, personal observation (https://www.inaturalist.org/observations?q=CFR_coastal_flora&user_id=adriaan_grobler)	Asteraceae	Lactuca	inermis	Lactuca inermis	0	0	0	1	0	0	0	0	0	0	0	0	0	1	0	0	0	0	1	0	0	0	1	1	1	1	1	0	0	0	0	0	0	0	0	0	1	0	0	0	0	0
Bredenkamp (2019)	Asteraceae	Launaea	sarmentosa	Launaea sarmentosa	0	0	0	0	1	0	0	0	0	0	0	0	0	1	0	0	0	0	1	0	1	0	0	1	0	0	0	0	0	0	0	0	0	0	0	0	1	0	0	0	0	0
Privett & Lutzeyer (2010) in Cowling et al. (2019)	Asteraceae	Metalasia	brevifolia	Metalasia brevifolia	1	0	0	0	0	0	0	1	0	0	0	0	0	0	0	1	0	0	0	0	0	0	1	1	1	0	0	0	1	0	0	0	0	0	0	0	0	0	0	0	1	0
Manning & Goldblatt (2012a)	Asteraceae	Metalasia	calcicola	Metalasia calcicola	1	0	0	0	0	0	0	1	0	0	0	0	0	0	0	0	AP	0	0	0	0	1	0	1	0	0	0	0	1	0	0	0	0	0	0	0	0	0	0	0	1	0
Privett & Lutzeyer (2010) in Cowling et al. (2019)	Asteraceae	Metalasia	densa	Metalasia densa	1	0	0	0	0	0	0	1	0	0	0	0	0	0	0	0	0	0	1	0	0	0	1	1	1	0	0	0	1	0	0	0	0	0	0	0	0	0	0	0	1	0
Manning & Goldblatt (2012a)	Asteraceae	Metalasia	erectifolia	Metalasia erectifolia	1	0	0	0	0	0	0	1	0	0	0	0	0	0	0	0	AP	0	0	0	0	1	0	1	0	0	0	0	1	0	0	0	0	0	0	0	0	0	0	0	1	0
Manning & Goldblatt (2012a)	Asteraceae	Metalasia	luteola	Metalasia luteola	1	0	0	0	0	0	0	1	0	0	0	0	0	0	0	0	AP	1	0	0	0	1	0	1	0	0	0	0	1	0	0	0	0	0	0	0	0	0	0	0	1	0
Cowling et al. (2019)	Asteraceae	Metalasia	muricata	Metalasia muricata	1	0	0	0	0	0	0	1	0	0	0	0	0	0	0	1	0	0	0	0	1	0	0	1	0	0	0	0	1	0	0	0	0	0	0	0	0	0	0	0	1	0
Manning & Goldblatt (2012a)	Asteraceae	Metalasia	umbelliformis	Metalasia umbelliformis	1	0	0	0	0	0	0	1	0	0	0	0	0	0	0	0	AP	1	0	0	0	1	0	1	0	0	0	0	1	0	0	0	0	0	0	0	0	0	0	0	1	0
Manning & Goldblatt (2012a)	Asteraceae	Microglossa	mespilifolia	Microglossa mespilifolia	0	0	1	0	0	0	0	0	0	0	0	1	0	0	0	0	0	0	1	0	0	0	1	1	1	1	1	0	0	0	0	1	0	0	0	0	0	0	0	1	0	0
Cowling et al. (2019)	Asteraceae	Mikania	capensis	Mikania capensis	0	0	1	0	0	0	0	0	0	0	0	1	0	0	0	0	0	0	1	0	0	0	1	1	1	1	1	0	0	0	0	0	0	0	0	0	0	1	0	0	0	0
B. Adriaan Grobler, personal observation (https://www.inaturalist.org/observations?q=CFR_coastal_flora&user_id=adriaan_grobler)	Asteraceae	Nidorella	auriculata	Nidorella auriculata	0	0	0	0	0	1	0	0	0	0	1	0	0	0	0	0	0	0	1	0	0	0	1	1	1	1	1	0	0	0	0	0	0	0	0	0	1	0	0	0	0	0
Low (2011) in Cowling et al. (2019)	Asteraceae	Nidorella	foetida	Nidorella foetida	0	0	0	0	0	1	0	0	0	0	1	0	0	0	1	0	0	0	0	0	0	0	1	1	0	0	1	0	0	1	0	0	0	0	0	0	0	0	0	0	1	0
Low (2011) in Cowling et al. (2019)	Asteraceae	Nidorella	ivifolia	Nidorella ivifolia	1	0	0	0	0	0	0	0	0	0	1	0	0	0	0	0	0	0	1	0	0	0	1	1	1	1	1	0	0	1	0	0	0	0	0	0	0	0	0	0	1	0
Cowling et al. (2019)	Asteraceae	Nidorella	pinnatifida	Nidorella pinnatifida	0	0	0	0	0	1	0	0	0	0	1	0	0	0	0	1	0	0	0	1	1	0	0	1	0	0	0	0	0	0	0	0	0	0	0	0	1	0	0	0	0	0
Privett & Lutzeyer (2010) in Cowling et al. (2019)	Asteraceae	Oedera	capensis	Oedera capensis	1	0	0	0	0	0	0	1	0	0	0	0	0	0	0	1	0	0	0	0	0	0	1	1	1	0	1	0	0	0	1	0	0	0	0	0	0	0	0	1	0	0
B. Adriaan Grobler, personal observation (https://www.inaturalist.org/observations?q=CFR_coastal_flora&user_id=adriaan_grobler)	Asteraceae	Oedera	genistifolia	Oedera genistifolia	1	0	0	0	0	0	0	1	0	0	0	0	0	0	1	0	0	0	0	0	0	0	1	1	0	1	0	0	0	1	0	0	0	0	0	0	0	0	0	0	1	0
Privett & Lutzeyer (2010) in Cowling et al. (2019)	Asteraceae	Oedera	imbricata	Oedera imbricata	1	0	0	0	0	0	0	1	0	0	0	0	0	0	0	1	0	0	0	0	0	0	1	1	1	0	1	0	0	0	1	0	0	0	0	0	0	0	0	0	1	0
Manning & Goldblatt (2012a)	Asteraceae	Oedera	steyniae	Oedera steyniae	1	0	0	0	0	0	0	1	0	0	0	0	0	0	0	0	AP	1	0	0	0	1	0	1	0	0	0	0	0	0	1	0	0	0	0	0	0	0	0	1	0	0
Manning & Goldblatt (2012a)	Asteraceae	Oedera	uniflora	Oedera uniflora	1	0	0	0	0	0	0	1	0	0	0	0	0	0	0	1	0	0	0	1	0	0	1	1	0	0	1	0	0	0	1	0	0	0	0	0	0	0	0	0	1	0
Manning & Goldblatt (2012a)	Asteraceae	Oncosiphon	sabulosus	Oncosiphon sabulosus	1	0	0	0	0	0	0	0	1	0	0	0	0	0	0	1	0	0	0	0	1	0	0	1	0	0	0	0	0	0	0	0	0	0	0	0	1	0	0	0	0	0
Low (2011) in Cowling et al. (2019)	Asteraceae	Oncosiphon	suffruticosum	Oncosiphon suffruticosum	1	0	0	0	0	0	0	0	1	0	0	0	0	0	1	0	0	0	0	0	0	0	1	1	1	1	1	0	0	0	0	0	0	0	0	1	0	0	0	0	0	0
Manning & Goldblatt (2012a)	Asteraceae	Osteospermum	australe	Osteospermum australe	1	0	0	0	0	0	0	0	0	1	0	0	0	0	0	0	AP	1	0	0	0	1	0	1	0	0	0	0	0	1	0	0	0	0	0	0	0	0	0	1	0	0
Manning & Goldblatt (2012a)	Asteraceae	Osteospermum	calcicola	Osteospermum calcicola	1	0	0	0	0	0	0	0	0	1	0	0	0	0	0	0	SW	1	0	0	0	1	0	1	0	0	0	0	0	0	0	0	0	0	0	0	1	0	0	0	0	0
Low (2011) in Cowling et al. (2019)	Asteraceae	Osteospermum	dentatum	Osteospermum dentatum	1	0	0	0	0	0	0	0	0	1	0	0	0	0	0	1	0	0	0	0	0	0	1	1	0	0	1	0	0	0	0	0	0	0	0	0	1	0	0	0	0	0
Low (2011) in Cowling et al. (2019)	Asteraceae	Osteospermum	incanum	Osteospermum incanum	0	1	0	0	0	0	0	0	0	1	0	0	0	0	0	0	0	0	1	0	0	0	1	1	1	0	0	0	1	0	0	0	0	0	0	0	0	0	0	1	0	0
Low (2011) in Cowling et al. (2019)	Asteraceae	Osteospermum	moniliferum	Osteospermum moniliferum	0	1	0	0	0	0	0	0	0	1	0	0	0	0	0	0	0	0	1	0	0	0	1	1	1	1	1	0	1	0	0	0	0	0	0	0	0	0	0	1	0	0
Cowling et al. (2019)	Asteraceae	Osteospermum	polygaloides var. polygaloides	Osteospermum polygaloides var. polygaloides	1	0	0	0	0	0	0	0	0	1	0	0	0	0	0	0	0	0	1	0	0	0	1	1	1	1	1	0	0	1	0	0	0	0	0	0	0	0	0	1	0	0
Manning & Goldblatt (2012a)	Asteraceae	Osteospermum	subulatum	Osteospermum subulatum	1	0	0	0	0	0	0	0	0	1	0	0	0	0	0	0	AP	1	0	0	0	1	0	1	0	0	0	0	0	0	1	0	0	0	0	0	0	0	0	1	0	0
Manning & Goldblatt (2012a)	Asteraceae	Othonna	arborescens	Othonna arborescens	1	0	0	0	0	0	0	1	0	0	0	0	0	0	0	0	SW	0	0	0	0	0	1	1	1	1	1	0	0	1	0	0	0	0	0	0	0	0	0	0	1	1
Low (2011) in Cowling et al. (2019)	Asteraceae	Othonna	coronopifolia	Othonna coronopifolia	1	0	0	0	0	0	0	1	0	0	0	0	0	0	1	0	0	0	0	0	0	0	1	1	1	0	1	0	0	1	0	0	0	0	0	0	0	0	0	0	1	1
Manning & Goldblatt (2012a)	Asteraceae	Crassothonna	cylindrica	Crassothonna cylindrica	1	0	0	0	0	0	0	1	0	0	0	0	0	0	1	0	0	0	0	0	0	0	1	1	1	1	1	0	0	1	0	0	0	0	0	0	0	0	0	0	1	1
Privett & Lutzeyer (2010) in Cowling et al. (2019)	Asteraceae	Othonna	quinquedentata	Othonna quinquedentata	1	0	0	0	0	0	0	1	0	0	0	0	0	0	0	1	0	0	0	0	0	0	1	1	1	0	0	0	0	1	0	0	0	0	0	0	0	0	0	0	1	0
Manning & Goldblatt (2012a)	Asteraceae	Othonna	perfoliata	Othonna perfoliata	1	0	0	0	0	0	0	1	0	0	0	0	0	0	0	1	0	0	0	0	0	0	1	1	1	1	1	0	0	0	0	0	0	0	1	0	0	0	0	0	0	0
Cowling et al. (2019)	Asteraceae	Othonna	rufibarbis	Othonna rufibarbis	0	0	0	0	1	0	0	1	0	0	0	0	0	0	0	0	SE	1	0	0	1	0	0	1	0	0	0	0	0	0	0	0	0	0	1	0	0	0	0	0	0	0
Manning & Goldblatt (2012a)	Asteraceae	Othonna	sp. 1	Othonna sp. 1	1	0	0	0	0	0	0	1	0	0	0	0	0	0	1	0	0	0	0	0	0	0	1	1	1	0	1	0	0	0	0	0	0	0	0	0	1	0	0	0	0	1
Manning & Goldblatt (2012a)	Asteraceae	Othonna	sp. 2	Othonna sp. 2	1	0	0	0	0	0	0	1	0	0	0	0	0	0	0	0	AP	1	0	0	0	1	0	1	0	0	0	0	0	0	1	0	0	0	0	0	0	0	0	1	0	0
Low (2011) in Cowling et al. (2019)	Asteraceae	Othonna	undulosa	Othonna undulosa	1	0	0	0	0	0	0	1	0	0	0	0	0	0	1	0	0	0	0	0	0	0	1	1	1	0	1	0	0	0	0	0	0	0	1	0	0	0	0	0	0	0
Manning & Goldblatt (2012a)	Asteraceae	Pentzia	trifida	Pentzia trifida	1	0	0	0	0	0	0	0	1	0	0	0	0	0	0	0	AP	0	0	0	0	1	0	1	0	0	0	0	0	1	0	0	0	0	0	0	0	0	0	0	1	0
Cowling et al. (2019)	Asteraceae	Plecostachys	serpyllifolia	Plecostachys serpyllifolia	0	0	0	0	0	1	0	1	0	0	0	0	0	0	0	0	0	0	1	0	0	0	1	1	1	0	1	0	0	1	0	0	0	0	0	0	0	0	0	0	1	0
B. Adriaan Grobler, personal observation (https://www.inaturalist.org/observations?q=CFR_coastal_flora&user_id=adriaan_grobler)	Asteraceae	Poecilolepis	ficoidea	Poecilolepis ficoidea	0	0	0	0	0	1	0	1	0	0	0	0	0	0	0	1	0	0	0	0	1	0	0	1	0	0	0	0	0	0	0	0	0	0	0	0	1	0	0	0	0	1
B. Adriaan Grobler, personal observation (https://www.inaturalist.org/observations?q=CFR_coastal_flora&user_id=adriaan_grobler)	Asteraceae	Pseudognaphalium	undulatum	Pseudognaphalium undulatum	0	0	0	0	0	1	0	0	0	0	0	0	0	1	0	0	0	0	1	0	0	0	1	1	1	0	1	0	0	0	0	0	0	0	0	0	1	0	0	0	0	1
Manning & Goldblatt (2012a)	Asteraceae	Pteronia	diosmifolia	Pteronia diosmifolia	1	0	0	0	0	0	0	0	1	0	0	0	0	0	0	0	AP	1	0	0	0	1	0	1	0	0	0	0	0	0	1	0	0	0	0	0	0	0	0	1	0	0
Manning & Goldblatt (2012a)	Asteraceae	Pteronia	onobromoides	Pteronia onobromoides	1	0	0	0	0	0	0	0	1	0	0	0	0	0	1	0	0	0	0	0	1	0	0	1	0	0	0	0	0	1	0	0	0	0	0	0	0	0	0	0	1	0
Manning & Goldblatt (2012a)	Asteraceae	Pteronia	uncinata	Pteronia uncinata	1	0	0	0	0	0	0	0	1	0	0	0	0	0	0	1	0	0	0	0	1	0	0	1	0	0	0	0	0	1	0	0	0	0	0	0	0	0	0	0	1	0
Cowling et al. (2019)	Asteraceae	Pulicaria	scabra	Pulicaria scabra	0	0	0	0	0	1	0	0	0	0	0	0	1	0	0	0	0	0	1	0	0	0	1	1	1	1	1	0	0	0	0	0	0	0	0	0	1	0	0	0	0	0
Manning & Goldblatt (2012a)	Asteraceae	Senecio	aloides	Senecio aloides	1	0	0	0	0	0	0	0	0	0	0	0	0	1	1	0	0	0	0	0	1	0	0	1	0	0	0	0	0	0	1	0	0	0	0	0	0	0	0	0	1	1
B. Adriaan Grobler, personal observation (https://www.inaturalist.org/observations?q=CFR_coastal_flora&user_id=adriaan_grobler)	Asteraceae	Senecio	angulatus	Senecio angulatus	0	0	1	0	0	0	0	0	0	0	0	0	0	1	0	0	0	0	1	0	0	0	1	1	1	1	1	0	0	0	0	0	0	0	0	0	0	1	0	0	0	1
Low (2011) in Cowling et al. (2019)	Asteraceae	Senecio	arenarius	Senecio arenarius	1	0	0	0	0	0	0	0	0	0	0	0	0	1	0	0	0	0	1	0	0	0	1	1	0	0	1	0	0	0	0	0	0	0	0	1	0	0	0	0	0	0
Manning & Goldblatt (2012a)	Asteraceae	Senecio	arniciflorus	Senecio arniciflorus	1	0	0	0	0	0	0	0	0	0	0	0	0	1	1	0	0	0	0	0	1	0	0	1	0	0	0	0	0	0	1	0	0	0	0	0	0	0	0	1	0	0
Low (2011) in Cowling et al. (2019)	Asteraceae	Senecio	burchellii	Senecio burchellii	1	0	0	0	0	0	0	0	0	0	0	0	0	1	0	0	0	0	1	0	0	0	1	1	1	1	1	0	0	1	0	0	0	0	0	0	0	0	0	0	1	0
Bredenkamp (2019)	Asteraceae	Senecio	carnosus	Senecio carnosus	1	0	0	0	0	0	0	0	0	0	0	0	0	1	0	0	SE	0	0	0	1	0	0	1	0	0	0	0	0	0	0	0	0	0	0	1	0	0	0	0	0	0
B. Adriaan Grobler, personal observation (https://www.inaturalist.org/observations?q=CFR_coastal_flora&user_id=adriaan_grobler)	Asteraceae	Senecio	deltoideus	Senecio deltoideus	0	0	1	0	0	0	0	0	0	0	0	0	0	1	0	0	0	0	1	0	0	0	1	1	1	1	1	0	0	0	0	0	0	0	0	0	0	1	0	0	0	0
Cowling et al. (2019)	Asteraceae	Senecio	elegans	Senecio elegans	1	0	0	0	0	0	0	0	0	0	0	0	0	1	0	1	0	0	0	0	1	1	0	1	0	0	0	0	0	0	0	0	0	0	0	1	0	0	0	0	0	0
Cowling et al. (2019)	Asteraceae	Senecio	erubescens	Senecio erubescens	1	0	0	0	0	0	0	0	0	0	0	0	0	1	0	0	0	0	1	0	0	0	1	1	1	1	1	0	0	0	0	0	0	0	0	0	1	0	0	0	0	0
Manning & Goldblatt (2012a)	Asteraceae	Senecio	glutinarius	Senecio glutinarius	1	0	0	0	0	0	0	0	0	0	0	0	0	1	0	0	SW	0	0	0	1	0	0	1	0	0	0	0	0	0	0	0	0	0	0	1	0	0	0	0	0	0
Cowling et al. (2019)	Asteraceae	Senecio	glutinosus	Senecio glutinosus	1	0	0	0	0	0	0	0	0	0	0	0	0	1	1	0	0	0	0	0	0	0	1	1	1	0	1	0	0	0	0	0	0	0	0	1	0	0	0	0	0	0
Cowling et al. (2019)	Asteraceae	Senecio	halimifolius	Senecio halimifolius	0	0	0	0	0	1	0	0	0	0	0	0	0	1	0	1	0	0	0	0	1	0	0	1	0	0	0	0	0	1	0	0	0	0	0	0	0	0	0	0	1	0
B. Adriaan Grobler, personal observation (https://www.inaturalist.org/observations?q=CFR_coastal_flora&user_id=adriaan_grobler)	Asteraceae	Senecio	ilicifolius	Senecio ilicifolius	0	0	0	0	0	0	1	0	0	0	0	0	0	1	0	1	0	0	0	0	0	0	1	1	1	0	1	0	0	1	0	0	0	0	0	0	0	0	0	0	1	0
Manning & Goldblatt (2012a)	Asteraceae	Senecio	laevigatus	Senecio laevigatus	1	0	0	0	0	0	0	0	0	0	0	0	0	1	0	0	AP	0	0	0	0	1	0	1	0	0	0	0	0	0	0	0	0	0	0	1	0	0	0	0	0	0
Cowling et al. (2019)	Asteraceae	Senecio	lanceus	Senecio lanceus	0	0	0	0	0	1	0	0	0	0	0	0	0	1	0	0	0	0	1	0	1	0	0	1	0	0	0	0	0	1	0	0	0	0	0	0	0	0	0	1	0	0
Cowling et al. (2019)	Asteraceae	Senecio	leptophyllus	Senecio leptophyllus	0	0	0	0	0	1	0	0	0	0	0	0	0	1	0	0	0	0	1	0	0	0	1	1	1	0	0	0	0	1	0	0	0	0	0	0	0	0	0	1	0	0
Cowling et al. (2019)	Asteraceae	Senecio	litorosus	Senecio litorosus	1	0	0	0	0	0	0	0	0	0	0	0	0	1	0	1	0	0	0	0	1	0	0	1	0	0	0	0	0	0	0	0	0	0	0	0	1	0	0	0	0	0
Low (2011) in Cowling et al. (2019)	Asteraceae	Senecio	littoreus	Senecio littoreus	1	0	0	0	0	0	0	0	0	0	0	0	0	1	1	0	0	0	0	0	0	0	1	1	0	0	1	0	0	0	0	0	0	0	0	1	0	0	0	0	0	0
Manning & Goldblatt (2012a)	Asteraceae	Senecio	lycopodioides	Senecio lycopodioides	1	0	0	0	0	0	0	0	0	0	0	0	0	1	0	0	AP	0	0	0	0	1	0	1	0	0	0	0	0	0	1	0	0	0	0	0	0	0	0	1	0	0
Low (2011) in Cowling et al. (2019)	Asteraceae	Senecio	maritimus	Senecio maritimus	1	0	0	0	0	0	0	0	0	0	0	0	0	1	1	0	0	0	0	0	1	0	0	1	0	0	0	0	0	0	0	0	0	0	0	1	0	0	0	0	0	0
Cowling et al. (2019)	Asteraceae	Senecio	oederiifolius	Senecio oederiifolius	0	0	0	0	0	1	0	0	0	0	0	0	0	1	0	0	SE	1	0	0	0	0	1	1	1	0	0	0	0	1	0	0	0	0	0	0	0	0	0	1	0	0
Manning & Goldblatt (2012a)	Asteraceae	Senecio	pillansii	Senecio pillansii	1	0	0	0	0	0	0	0	0	0	0	0	0	1	0	1	0	0	0	0	0	1	0	1	0	0	0	0	0	0	1	0	0	0	0	0	0	0	0	1	0	0
Privett & Lutzeyer (2010) in Cowling et al. (2019)	Asteraceae	Senecio	pterophorus	Senecio pterophorus	0	0	0	0	0	0	1	0	0	0	0	0	0	1	0	0	0	0	1	0	0	0	1	1	1	0	1	0	0	0	0	0	0	0	0	1	0	0	0	0	0	0
Cowling et al. (2019)	Asteraceae	Senecio	rosmarinifolius	Senecio rosmarinifolius	1	0	0	0	0	0	0	0	0	0	0	0	0	1	0	0	0	0	1	0	0	0	1	1	1	1	1	0	0	1	0	0	0	0	0	0	0	0	0	1	0	0
Privett & Lutzeyer (2010) in Cowling et al. (2019)	Asteraceae	Senecio	sophioides	Senecio sophioides	1	0	0	0	0	0	0	0	0	0	0	0	0	1	0	1	0	0	0	0	0	0	1	1	1	0	0	0	0	0	0	0	0	0	0	1	0	0	0	0	0	0
Low (2011) in Cowling et al. (2019)	Asteraceae	Seriphium	plumosum	Seriphium plumosum	1	0	0	0	0	0	0	1	0	0	0	0	0	0	0	0	0	0	1	0	0	0	1	1	1	1	1	0	1	0	0	0	0	0	0	0	0	0	0	1	0	0
Cowling et al. (2019)	Asteraceae	Seriphium	sp. nov. 'dunensis'	Seriphium sp. nov. 'dunensis'	0	0	0	0	1	0	0	1	0	0	0	0	0	0	0	0	SE	0	0	0	1	0	0	1	0	0	0	0	1	0	0	0	0	0	0	0	0	0	0	1	0	0
Low (2011) in Cowling et al. (2019)	Asteraceae	Steirodiscus	tagetes	Steirodiscus tagetes	1	0	0	0	0	0	0	1	0	0	0	0	0	0	0	0	SW	0	0	0	0	0	1	1	0	0	1	0	0	0	0	0	0	0	0	1	0	0	0	0	0	0
Manning & Goldblatt (2012a)	Asteraceae	Stoebe	cyathuloides	Stoebe cyathuloides	1	0	0	0	0	0	0	1	0	0	0	0	0	0	0	1	0	0	0	0	1	1	0	1	0	0	0	0	0	0	1	0	0	0	0	0	0	0	0	0	1	0
Manning & Goldblatt (2012a)	Asteraceae	Stoebe	muirii	Stoebe muirii	1	0	0	0	0	0	0	1	0	0	0	0	0	0	0	0	AP	0	0	0	1	1	0	1	0	0	0	0	0	1	0	0	0	0	0	0	0	0	0	0	1	0
Manning & Goldblatt (2012a)	Asteraceae	Stoebe	schultzii	Stoebe schultzii	0	0	0	0	0	1	0	1	0	0	0	0	0	0	0	0	AP	0	0	0	0	0	1	1	0	0	1	0	0	1	0	0	0	0	0	0	0	0	0	0	1	0
Cowling et al. (2019)	Asteraceae	Achyranthemum	paniculatum	Achyranthemum paniculatum	1	0	0	0	0	0	0	1	0	0	0	0	0	0	0	1	0	0	0	0	0	0	1	1	1	0	0	0	0	1	0	0	0	0	0	0	0	0	0	0	1	0
Manning & Goldblatt (2012a)	Asteraceae	Syncarpha	argyropsis	Syncarpha argyropsis	1	0	0	0	0	0	0	1	0	0	0	0	0	0	0	1	0	0	0	0	1	1	0	1	0	0	0	0	0	1	0	0	0	0	0	0	0	0	0	0	1	0
Manning & Goldblatt (2012a)	Asteraceae	Syncarpha	aurea	Syncarpha aurea	1	0	0	0	0	0	0	1	0	0	0	0	0	0	0	0	AP	1	0	0	0	1	0	1	0	0	0	0	0	1	0	0	0	0	0	0	0	0	0	0	1	0
Bergh & Manning (2019)	Asteraceae	Achyranthemum	recurvatum	Achyranthemum recurvatum	1	0	0	0	0	0	0	1	0	0	0	0	0	0	0	0	SE	1	0	0	0	1	0	1	0	0	0	0	0	0	1	0	0	0	0	0	0	0	0	0	1	0
Bergh & Manning (2019)	Asteraceae	Achyranthemum	argenteum	Achyranthemum argenteum	1	0	0	0	0	0	0	1	0	0	0	0	0	0	0	0	SE	1	0	0	1	0	0	1	0	0	0	0	0	0	1	0	0	0	0	0	0	0	0	0	1	0
Cowling et al. (2019)	Asteraceae	Syncarpha	canescens	Syncarpha canescens	1	0	0	0	0	0	0	1	0	0	0	0	0	0	0	1	0	0	0	0	0	0	1	1	1	0	0	0	0	1	0	0	0	0	0	0	0	0	0	0	1	0
Manning & Goldblatt (2012a)	Asteraceae	Achyranthemum	mucronatum	Achyranthemum mucronatum	1	0	0	0	0	0	0	1	0	0	0	0	0	0	0	0	AP	0	0	0	0	0	1	1	1	0	0	0	0	1	0	0	0	0	0	0	0	0	0	0	1	0
Cowling et al. (2019)	Asteraceae	Achyranthemum	sordescens	Achyranthemum sordescens	0	0	0	0	1	0	0	1	0	0	0	0	0	0	0	0	SE	1	0	0	1	0	0	1	0	0	0	0	0	1	0	0	0	0	0	0	0	0	0	0	1	0
Cowling et al. (2019)	Asteraceae	Tarchonanthus	littoralis	Tarchonanthus littoralis	0	1	0	0	0	0	0	0	0	0	1	0	0	0	0	0	0	0	1	0	0	0	1	1	1	1	1	1	0	0	0	0	0	0	0	0	0	0	1	0	0	0
Cowling et al. (2019)	Asteraceae	Ursinia	anthemoides subsp. anthemoides	Ursinia anthemoides subsp. anthemoides	1	0	0	0	0	0	0	1	0	0	0	0	0	0	1	0	0	0	0	0	0	0	1	1	1	1	1	0	0	0	0	0	0	1	0	0	0	0	0	0	0	0
Privett & Lutzeyer (2010) in Cowling et al. (2019)	Asteraceae	Ursinia	chrysanthemoides	Ursinia chrysanthemoides	1	0	0	0	0	0	0	1	0	0	0	0	0	0	0	0	0	0	1	0	0	0	1	1	1	1	1	0	0	0	0	0	0	0	0	1	0	0	0	0	0	0
Manning & Goldblatt (2012a)	Asteraceae	Ursinia	dentata	Ursinia dentata	1	0	0	0	0	0	0	1	0	0	0	0	0	0	0	1	0	0	0	0	0	0	1	1	1	0	1	0	0	0	1	0	0	0	0	0	0	0	0	0	1	0
Privett & Lutzeyer (2010) in Cowling et al. (2019)	Asteraceae	Vellereophyton	dealbatum	Vellereophyton dealbatum	1	0	0	0	0	0	0	1	0	0	0	0	0	0	0	0	0	0	1	0	0	0	1	1	1	0	0	0	0	0	0	0	0	0	0	1	0	0	0	0	0	0
Cowling et al. (2019)	Asteraceae	Vellereophyton	vellereum	Vellereophyton vellereum	0	0	0	0	1	0	0	1	0	0	0	0	0	0	0	0	SE	0	0	0	1	0	0	1	0	0	0	0	0	0	0	0	0	0	0	0	1	0	0	0	0	0
Cowling et al. (2019)	Boraginaceae	Anchusa	capensis	Anchusa capensis	0	0	0	0	0	0	1	0	0	0	0	0	1	0	0	0	0	0	1	0	0	0	1	1	1	1	1	0	0	0	0	0	0	0	0	1	0	0	0	0	0	0
Manning & Goldblatt (2012a)	Boraginaceae	Cordia	caffra	Cordia caffra	0	0	1	0	0	0	0	0	0	0	0	1	0	0	0	0	0	0	1	0	0	0	1	1	1	1	1	0	1	0	0	0	0	0	0	0	0	0	1	0	0	0
Manning & Goldblatt (2012a)	Boraginaceae	Lobostemon	belliformis	Lobostemon belliformis	1	0	0	0	0	0	0	1	0	0	0	0	0	0	0	0	AP	1	0	0	0	1	0	1	0	0	0	0	0	1	0	0	0	0	0	0	0	0	0	0	1	0
Manning & Goldblatt (2012a)	Boraginaceae	Lobostemon	curvifolius	Lobostemon curvifolius	1	0	0	0	0	0	0	1	0	0	0	0	0	0	0	1	0	0	0	0	0	0	1	1	1	0	1	0	0	0	1	0	0	0	0	0	0	0	0	0	1	0
Manning & Goldblatt (2012a)	Boraginaceae	Lobostemon	daltonii	Lobostemon daltonii	1	0	0	0	0	0	0	1	0	0	0	0	0	0	0	0	AP	1	0	0	0	1	0	1	0	0	0	0	0	0	1	0	0	0	0	0	0	0	0	0	1	0
Cowling et al. (2019)	Boraginaceae	Myosotis	graminifolia	Myosotis graminifolia	1	0	0	0	0	0	0	0	0	0	0	0	1	0	0	0	0	0	1	0	0	0	1	1	0	1	1	0	0	0	0	0	0	0	0	1	0	0	0	0	0	0
B. Adriaan Grobler, personal observation (https://www.inaturalist.org/observations?q=CFR_coastal_flora&user_id=adriaan_grobler)	Brassicaceae	Erucastrum	strigosum	Erucastrum strigosum	1	0	0	0	0	0	0	0	0	0	0	0	1	0	0	0	0	0	1	0	0	0	1	1	0	0	1	0	0	0	0	0	0	0	0	1	0	0	0	0	0	0
Manning & Goldblatt (2012a)	Brassicaceae	Heliophila	adpressa	Heliophila adpressa	1	0	0	0	0	0	0	0	1	0	0	0	0	0	0	1	0	0	0	0	0	0	1	1	0	0	1	0	0	0	0	0	0	0	0	1	0	0	0	0	0	0
Low (2011) in Cowling et al. (2019)	Brassicaceae	Heliophila	africana	Heliophila africana	1	0	0	0	0	0	0	0	1	0	0	0	0	0	1	0	0	0	0	0	0	0	1	1	0	0	1	0	0	0	0	0	0	0	0	0	1	0	0	0	0	0
Manning & Goldblatt (2012a)	Brassicaceae	Heliophila	cinerea	Heliophila cinerea	1	0	0	0	0	0	0	0	1	0	0	0	0	0	0	0	SW	1	0	0	1	0	0	1	0	0	0	0	0	0	0	0	0	0	0	0	1	0	0	0	0	0
Low (2011) in Cowling et al. (2019)	Brassicaceae	Heliophila	coronopifolia	Heliophila coronopifolia	1	0	0	0	0	0	0	0	1	0	0	0	0	0	1	0	0	0	0	0	0	0	1	1	1	0	1	0	0	0	0	0	0	0	0	0	1	0	0	0	0	0
Low (2011) in Cowling et al. (2019)	Brassicaceae	Heliophila	linearis var. linearifolia	Heliophila linearis var. linearifolia	1	0	0	0	0	0	0	0	1	0	0	0	0	0	0	1	0	0	0	0	0	0	1	1	1	0	1	0	0	0	0	0	0	0	0	0	1	0	0	0	0	0
B. Adriaan Grobler, personal observation (https://www.inaturalist.org/observations?q=CFR_coastal_flora&user_id=adriaan_grobler)	Brassicaceae	Heliophila	linearis var. linearis	Heliophila linearis var. linearis	1	0	0	0	0	0	0	0	1	0	0	0	0	0	0	1	0	0	0	0	0	0	1	1	0	0	1	0	0	0	0	0	0	0	0	0	1	0	0	0	0	0
Cowling et al. (2019)	Brassicaceae	Heliophila	linearis var. reticulata	Heliophila linearis var. reticulata	0	0	0	0	1	0	0	0	1	0	0	0	0	0	0	1	0	0	0	0	1	0	0	1	0	0	0	0	0	0	0	0	0	0	0	0	1	0	0	0	0	0
Low (2011) in Cowling et al. (2019)	Brassicaceae	Heliophila	refracta	Heliophila refracta	1	0	0	0	0	0	0	0	1	0	0	0	0	0	0	1	0	0	0	0	0	0	1	1	0	0	1	0	0	0	0	0	0	0	0	0	1	0	0	0	0	0
Cowling et al. (2019)	Brassicaceae	Heliophila	subulata	Heliophila subulata	1	0	0	0	0	0	0	0	1	0	0	0	0	0	0	1	0	0	0	0	0	0	1	1	1	1	1	0	0	0	0	0	0	0	0	0	1	0	0	0	0	0
Cowling et al. (2019)	Brassicaceae	Lepidium	africanum	Lepidium africanum	0	0	0	0	0	0	1	0	0	0	0	0	0	1	0	0	0	0	1	0	0	0	1	1	1	1	1	0	0	0	0	0	0	0	0	0	1	0	0	0	0	0
B. Adriaan Grobler, personal observation (https://www.inaturalist.org/observations?q=CFR_coastal_flora&user_id=adriaan_grobler)	Brassicaceae	Lepidium	ecklonii	Lepidium ecklonii	0	0	0	0	0	0	1	0	0	0	0	0	0	1	1	0	0	0	0	0	0	0	1	1	1	1	1	0	0	0	0	0	0	0	0	0	1	0	0	0	0	0
Privett & Lutzeyer (2010) in Cowling et al. (2019)	Brassicaceae	Sisymbrium	capense	Sisymbrium capense	1	0	0	0	0	0	0	0	0	0	0	0	0	1	0	0	0	0	1	0	0	0	1	1	1	1	1	0	0	0	0	0	0	0	0	0	1	0	0	0	0	0
Richard M. Cowling, personal observation	Bruniaceae	Brunia	laevis	Brunia laevis	1	0	0	0	0	0	0	1	0	0	0	0	0	0	0	1	0	0	0	0	0	1	0	1	0	0	0	0	0	0	1	0	0	0	0	0	0	0	0	0	1	0
Manning & Goldblatt (2012a)	Campanulaceae	Prismatocarpus	campanuloides	Prismatocarpus campanuloides	1	0	0	0	0	0	0	0	1	0	0	0	0	0	0	0	0	0	1	0	0	0	1	1	1	0	1	0	0	1	0	0	0	0	0	0	0	0	0	1	0	0
Manning & Goldblatt (2012a)	Campanulaceae	Roella	compacta	Roella compacta	1	0	0	0	0	0	0	1	0	0	0	0	0	0	0	1	0	0	0	0	0	1	0	1	0	0	0	0	0	0	1	0	0	0	0	0	0	0	0	0	1	0
B. Adriaan Grobler, personal observation (https://www.inaturalist.org/observations?q=CFR_coastal_flora&user_id=adriaan_grobler)	Campanulaceae	Roella	spicata	Roella spicata	1	0	0	0	0	0	0	1	0	0	0	0	0	0	0	1	0	0	0	0	0	0	1	1	1	0	1	0	0	0	1	0	0	0	0	0	0	0	0	1	0	0
Low (2011) in Cowling et al. (2019)	Campanulaceae	Wahlenbergia	adpressa	Wahlenbergia adpressa	1	0	0	0	0	0	0	0	0	0	0	0	1	0	0	1	0	0	0	0	1	0	0	1	0	0	0	0	0	1	0	0	0	0	0	0	0	0	0	1	0	0
Manning & Goldblatt (2012a)	Campanulaceae	Wahlenbergia	calcarea	Wahlenbergia calcarea	1	0	0	0	0	0	0	0	0	0	0	0	1	0	0	0	AP	0	0	0	0	1	0	1	0	0	0	0	0	0	1	0	0	0	0	0	0	0	0	1	0	0
Manning & Goldblatt (2012a)	Campanulaceae	Wahlenbergia	levynsiae	Wahlenbergia levynsiae	1	0	0	0	0	0	0	0	0	0	0	0	1	0	0	0	AP	0	0	0	0	1	0	1	0	0	0	0	0	0	1	0	0	0	0	0	0	0	0	1	0	0
Manning & Goldblatt (2012a)	Campanulaceae	Wahlenbergia	longifolia	Wahlenbergia longifolia	1	0	0	0	0	0	0	0	0	0	0	0	1	0	0	1	0	0	0	0	0	0	1	1	1	0	1	0	0	0	1	0	0	0	0	0	0	0	0	1	0	0
Manning & Goldblatt (2012a)	Campanulaceae	Wahlenbergia	microphylla	Wahlenbergia microphylla	1	0	0	0	0	0	0	0	0	0	0	0	1	0	0	0	AP	1	0	0	1	0	0	1	0	0	0	0	0	1	0	0	0	0	0	0	0	0	0	1	0	0
Manning & Goldblatt (2012a)	Campanulaceae	Wahlenbergia	neostricta	Wahlenbergia neostricta	1	0	0	0	0	0	0	0	0	0	0	0	1	0	0	1	0	0	0	0	0	0	1	1	0	0	1	0	0	0	1	0	0	0	0	0	0	0	0	1	0	0
Manning & Goldblatt (2012a)	Campanulaceae	Wahlenbergia	paniculata	Wahlenbergia paniculata	1	0	0	0	0	0	0	0	0	0	0	0	1	0	0	1	0	0	0	0	0	0	1	1	0	0	1	0	0	0	0	0	0	0	0	1	0	0	0	0	0	0
Manning & Goldblatt (2012a)	Campanulaceae	Wahlenbergia	polyantha	Wahlenbergia polyantha	1	0	0	0	0	0	0	0	0	0	0	0	1	0	0	1	0	0	0	0	1	0	0	1	0	0	0	0	0	0	1	0	0	0	0	0	0	0	0	1	0	0
B. Adriaan Grobler, personal observation (https://www.inaturalist.org/observations?q=CFR_coastal_flora&user_id=adriaan_grobler)	Campanulaceae	Wahlenbergia	procumbens	Wahlenbergia procumbens	0	0	0	1	0	0	0	0	0	0	0	0	1	0	0	0	0	0	1	0	0	0	1	1	1	1	1	0	0	0	0	0	0	0	0	0	1	0	0	0	0	0
Low (2011) in Cowling et al. (2019)	Campanulaceae	Wahlenbergia	tenella	Wahlenbergia tenella	1	0	0	0	0	0	0	0	0	0	0	0	1	0	0	0	0	0	1	0	0	0	1	1	1	1	1	0	0	1	0	0	0	0	0	0	0	0	0	1	0	0
Cowling et al. (2019)	Campanulaceae	Wahlenbergia	uitenhagensis	Wahlenbergia uitenhagensis	1	0	0	0	0	0	0	0	0	0	0	0	1	0	0	0	0	0	1	0	1	0	0	1	0	0	0	0	0	0	1	0	0	0	0	0	0	0	0	1	0	0
Cowling et al. (2019)	Campanulaceae	Wahlenbergia	undulata	Wahlenbergia undulata	0	0	0	1	0	0	0	0	0	0	0	0	1	0	0	0	0	0	1	0	0	0	1	1	1	1	1	0	0	0	0	0	0	0	0	0	1	0	0	0	0	0
Cowling et al. (2019)	Capparaceae	Capparis	sepiaria var. citrifolia	Capparis sepiaria var. citrifolia	0	0	1	0	0	0	0	0	0	0	0	1	0	0	0	0	0	0	1	0	0	0	1	1	1	1	1	0	0	0	0	1	0	0	0	0	0	0	1	0	0	0
Manning & Goldblatt (2012a)	Capparaceae	Maerua	cafra	Maerua cafra	0	0	1	0	0	0	0	0	0	0	1	0	0	0	0	0	0	0	1	0	0	0	1	1	1	1	1	0	1	0	0	0	0	0	0	0	0	0	1	0	0	0
Manning & Goldblatt (2012a)	Capparaceae	Maerua	racemulosa	Maerua racemulosa	0	0	1	0	0	0	0	0	0	0	1	0	0	0	0	0	0	0	1	0	0	0	1	1	1	1	1	0	1	0	0	0	0	0	0	0	0	0	1	0	0	0
Low (2011) in Cowling et al. (2019)	Caryophyllaceae	Cerastium	capense	Cerastium capense	0	0	0	0	0	0	1	0	0	0	0	0	0	1	0	0	0	0	1	0	0	0	1	1	1	1	1	0	0	0	0	0	0	0	0	1	0	0	0	0	0	0
Manning & Goldblatt (2012a)	Caryophyllaceae	Dianthus	albens	Dianthus albens	1	0	0	0	0	0	0	0	0	0	0	0	0	1	0	1	0	0	0	0	0	0	1	1	1	0	1	0	0	0	0	0	0	0	0	0	1	0	0	0	0	0
Manning & Goldblatt (2012a)	Caryophyllaceae	Herniaria	capensis	Herniaria capensis	1	0	0	0	0	0	0	0	0	0	0	0	1	0	0	1	0	0	0	0	1	0	0	1	0	0	0	0	0	0	0	0	0	0	0	0	1	0	0	0	0	0
Manning & Goldblatt (2012a)	Caryophyllaceae	Herniaria	schlechteri	Herniaria schlechteri	1	0	0	0	0	0	0	0	0	0	0	0	1	0	0	1	0	0	0	0	0	1	0	1	0	0	0	0	0	0	0	0	0	0	0	0	1	0	0	0	0	0
Manning & Goldblatt (2012b)	Caryophyllaceae	Silene	aethiopica subsp. aethiopica	Silene aethiopica subsp. aethiopica	1	0	0	0	0	0	0	0	0	0	0	0	1	0	1	0	0	0	0	0	0	0	1	1	1	0	1	0	0	0	0	0	0	0	0	1	0	0	0	0	0	0
Manning & Goldblatt (2012b)	Caryophyllaceae	Silene	burchellii subsp. burchellii	Silene burchellii subsp. burchellii	1	0	0	0	0	0	0	0	0	0	0	0	1	0	0	1	0	0	0	0	0	0	1	1	1	1	1	0	0	0	0	0	0	0	1	0	0	0	0	0	0	0
B. Adriaan Grobler, personal observation (https://www.inaturalist.org/observations?q=CFR_coastal_flora&user_id=adriaan_grobler)	Caryophyllaceae	Silene	burchellii subsp. pilosellifolia	Silene burchellii subsp. pilosellifolia	1	0	0	0	0	0	0	0	0	0	0	0	1	0	0	0	0	0	1	0	0	0	1	1	1	1	1	0	0	0	0	0	0	0	1	0	0	0	0	0	0	0
Manning & Goldblatt (2012b)	Caryophyllaceae	Silene	crassifolia subsp. crassifolia	Silene crassifolia subsp. crassifolia	0	0	0	0	1	0	0	0	0	0	0	0	1	0	0	1	0	0	0	0	1	0	0	1	0	0	0	0	0	0	0	0	0	0	1	0	0	0	0	0	0	0
B. Adriaan Grobler, personal observation (https://www.inaturalist.org/observations?q=CFR_coastal_flora&user_id=adriaan_grobler)	Caryophyllaceae	Silene	crassifolia subsp. primuliflora	Silene crassifolia subsp. primuliflora	0	0	0	0	1	0	0	0	0	0	0	0	1	0	0	0	0	0	1	0	1	0	0	1	0	0	0	0	0	0	0	0	0	0	1	0	0	0	0	0	0	0
Manning & Goldblatt (2012a)	Caryophyllaceae	Silene	mundiana	Silene mundiana	1	0	0	0	0	0	0	0	0	0	0	0	1	0	0	1	0	0	0	0	0	1	0	1	0	0	0	0	0	0	0	0	0	0	1	0	0	0	0	0	0	0
Manning & Goldblatt (2012a)	Caryophyllaceae	Silene	ornata	Silene ornata	0	0	0	0	1	0	0	0	0	0	0	0	1	0	0	0	SW	1	0	0	0	1	0	1	0	0	0	0	0	0	0	0	0	0	0	0	1	0	0	0	0	0
Manning & Goldblatt (2012a)	Caryophyllaceae	Silene	saldanhensis	Silene saldanhensis	1	0	0	0	0	0	0	0	0	0	0	0	1	0	0	0	SW	1	0	0	1	0	0	1	0	0	0	0	0	0	0	0	0	0	0	0	1	0	0	0	0	0
Cowling et al. (2019)	Caryophyllaceae	Silene	undulata subsp. undulata	Silene undulata subsp. undulata	0	0	0	1	0	0	0	0	0	0	0	0	1	0	0	0	0	0	1	0	0	0	1	1	1	1	1	0	0	0	0	0	0	0	0	0	1	0	0	0	0	0
Alonso-Vargas et al. (2021)	Caryophyllaceae	Spergularia	glandulosa	Spergularia glandulosa	0	0	0	0	0	1	0	0	0	0	0	0	0	1	0	1	0	0	0	0	1	0	0	1	0	0	0	0	0	0	0	0	0	0	0	0	1	0	0	0	0	0
iNaturalist	Celastraceae	Cassine	peragua subsp. barbara	Cassine peragua subsp. barbara	0	1	0	0	0	0	0	0	1	0	0	0	0	0	0	1	0	0	0	0	0	0	1	1	1	1	1	0	1	0	0	0	0	0	0	0	0	0	1	0	0	0
Cowling et al. (2019)	Celastraceae	Cassine	peragua subsp. peragua	Cassine peragua subsp. peragua	0	1	0	0	0	0	0	0	1	0	0	0	0	0	0	0	0	0	1	0	0	0	1	1	1	1	1	0	1	0	0	0	0	0	0	0	0	0	1	0	0	0
Cowling et al. (2019)	Celastraceae	Gymnosporia	buxifolia	Gymnosporia buxifolia	0	1	0	0	0	0	0	0	0	0	0	1	0	0	0	0	0	0	1	0	0	0	1	1	1	1	1	0	1	0	0	0	0	0	0	0	0	0	1	0	0	0
Cowling et al. (2019)	Celastraceae	Lauridia	tetragona	Lauridia tetragona	0	1	0	0	0	0	0	0	0	0	0	1	0	0	0	0	0	0	1	0	0	0	1	1	1	1	1	0	0	1	0	0	0	0	0	0	0	0	1	0	0	0
Manning & Goldblatt (2012a)	Celastraceae	Maurocenia	frangula	Maurocenia frangula	0	0	1	0	0	0	0	1	0	0	0	0	0	0	0	0	SW	0	0	0	0	0	1	1	1	0	0	0	1	0	0	0	0	0	0	0	0	0	1	0	0	0
Manning & Goldblatt (2012a)	Celastraceae	Maytenus	lucida	Maytenus lucida	0	1	0	0	0	0	0	0	0	0	0	1	0	0	0	1	0	0	0	0	1	0	0	1	0	0	0	0	1	0	0	0	0	0	0	0	0	0	1	0	0	0
Cowling et al. (2019)	Celastraceae	Maytenus	procumbens	Maytenus procumbens	0	1	0	0	0	0	0	0	0	0	0	1	0	0	0	0	0	0	1	0	1	0	0	1	0	0	0	0	1	0	0	0	0	0	0	0	0	0	1	0	0	0
Cowling et al. (2019)	Celastraceae	Mystroxylon	aethiopicum subsp. aethiopicum	Mystroxylon aethiopicum subsp. aethiopicum	0	1	0	0	0	0	0	0	0	0	1	0	0	0	0	0	0	0	1	0	0	0	1	1	0	1	0	0	1	0	0	0	0	0	0	0	0	0	1	0	0	0
Cowling et al. (2019)	Celastraceae	Pterocelastrus	tricuspidatus	Pterocelastrus tricuspidatus	0	1	0	0	0	0	0	0	1	0	0	0	0	0	0	0	0	0	1	0	0	0	1	1	1	1	1	0	1	0	0	0	0	0	0	0	0	0	1	0	0	0
Cowling et al. (2019)	Celastraceae	Putterlickia	pyracantha	Putterlickia pyracantha	0	1	0	0	0	0	0	0	1	0	0	0	0	0	0	1	0	0	0	0	0	0	1	1	1	1	1	0	1	0	0	0	0	0	0	0	0	0	1	0	0	0
Cowling et al. (2019)	Celastraceae	Robsonodendron	maritimum	Robsonodendron maritimum	0	1	0	0	0	0	0	0	1	0	0	0	0	0	0	1	0	0	0	0	1	0	0	1	0	0	0	0	1	0	0	0	0	0	0	0	0	0	1	0	0	0
Bredenkamp (2019)	Colchicaceae	Colchicum	albanense	Colchicum albanense	1	0	0	0	0	0	0	0	0	0	0	0	1	0	0	0	SE	0	0	0	1	1	0	1	0	0	0	0	0	0	0	0	0	0	1	0	0	0	0	0	0	0
Cowling et al. (2019)	Colchicaceae	Colchicum	eucomoides	Colchicum eucomoides	1	0	0	0	0	0	0	0	0	0	0	0	1	0	1	0	0	0	0	0	0	0	1	1	1	1	1	0	0	0	0	0	0	0	1	0	0	0	0	0	0	0
Low (2011) in Cowling et al. (2019)	Colchicaceae	Ornithoglossum	viride	Ornithoglossum viride	1	0	0	0	0	0	0	0	1	0	0	0	0	0	0	1	0	0	0	0	0	0	1	1	1	0	1	0	0	0	0	0	0	0	1	0	0	0	0	0	0	0
Cowling et al. (2019)	Commelinaceae	Commelina	africana	Commelina africana	0	1	0	0	0	0	0	0	0	0	0	0	0	1	0	0	0	0	1	0	0	0	1	1	1	1	1	0	0	0	0	0	0	0	0	0	1	0	0	0	0	0
Manning & Goldblatt (2012a)	Convolvulaceae	Convolvulus	bidentatus	Convolvulus bidentatus	0	1	0	0	0	0	0	0	0	0	0	0	0	1	0	0	0	0	1	0	0	0	1	1	1	1	1	0	0	0	0	0	0	0	0	0	0	1	0	0	0	0
Cowling et al. (2019)	Convolvulaceae	Convolvulus	capensis	Convolvulus capensis	0	1	0	0	0	0	0	0	0	0	0	0	0	1	1	0	0	0	0	0	0	0	1	1	1	1	1	0	0	0	0	0	0	0	0	0	0	1	0	0	0	0
Cowling et al. (2019)	Convolvulaceae	Dichondra	micrantha	Dichondra micrantha	1	0	0	0	0	0	0	0	0	0	0	0	1	0	0	0	0	0	1	0	0	0	1	1	1	1	1	0	0	0	0	0	0	0	0	0	1	0	0	0	0	0
Cowling et al. (2019)	Convolvulaceae	Falkia	repens	Falkia repens	0	0	0	0	0	1	0	0	0	1	0	0	0	0	0	1	0	0	0	0	0	0	1	1	1	1	1	0	0	0	0	0	0	0	0	0	1	0	0	0	0	0
Bredenkamp (2019)	Convolvulaceae	Ipomoea	cairica	Ipomoea cairica	0	1	0	0	0	0	0	0	0	0	0	1	0	0	0	0	0	0	1	0	0	0	1	1	0	1	1	0	0	0	0	0	0	0	0	0	0	1	0	0	0	0
Manning & Goldblatt (2012a)	Convolvulaceae	Ipomoea	ficifolia	Ipomoea ficifolia	0	1	0	0	0	0	0	0	0	0	0	1	0	0	0	0	0	0	1	0	0	0	1	1	1	1	1	0	0	0	0	0	0	0	0	0	0	1	0	0	0	0
Cowling et al. (2019)	Convolvulaceae	Ipomoea	pes-caprae subsp. brasiliensis	Ipomoea pes-caprae subsp. brasiliensis	0	0	0	0	1	0	0	0	0	0	0	1	0	0	0	0	0	0	1	0	1	0	0	1	0	0	0	0	0	0	0	0	0	0	0	0	1	0	0	0	0	0
B. Adriaan Grobler, personal observation (URL LINK)	Crassulaceae	Adromischus	caryophyllaceus	Adromischus caryophyllaceus	1	0	0	0	0	0	0	0	1	0	0	0	0	0	0	1	0	0	0	0	0	0	1	1	1	0	0	0	0	0	0	0	0	0	0	0	1	0	0	0	0	1
Manning & Goldblatt (2012a)	Crassulaceae	Cotyledon	adscendens	Cotyledon adscendens	0	1	0	0	0	0	0	0	1	0	0	0	0	0	0	0	SE	1	0	0	1	0	0	1	0	0	0	0	0	1	0	0	0	0	0	0	0	0	0	0	1	1
B. Adriaan Grobler, personal observation (https://www.inaturalist.org/observations?q=CFR_coastal_flora&user_id=adriaan_grobler)	Crassulaceae	Cotyledon	orbiculata var. oblonga	Cotyledon orbiculata var. oblonga	0	1	0	0	0	0	0	0	1	0	0	0	0	0	0	0	0	0	1	0	0	0	1	1	1	1	1	0	0	0	1	0	0	0	0	0	0	0	0	1	0	1
Cowling et al. (2019)	Crassulaceae	Cotyledon	orbiculata var. orbiculata	Cotyledon orbiculata var. orbiculata	0	1	0	0	0	0	0	0	1	0	0	0	0	0	0	0	0	0	1	0	0	0	1	1	1	1	1	0	0	0	1	0	0	0	0	0	0	0	0	1	0	1
B. Adriaan Grobler, personal observation (URL LINK)	Crassulaceae	Cotyledon	orbiculata var. spuria	Cotyledon orbiculata var. spuria	0	1	0	0	0	0	0	0	1	0	0	0	0	0	0	1	0	0	0	0	0	0	1	1	1	1	1	0	0	1	0	0	0	0	0	0	0	0	0	1	0	1
B. Adriaan Grobler, personal observation (https://www.inaturalist.org/observations?q=CFR_coastal_flora&user_id=adriaan_grobler)	Crassulaceae	Cotyledon	velutina	Cotyledon velutina	0	1	0	0	0	0	0	0	1	0	0	0	0	0	0	0	0	0	1	0	0	0	1	1	1	1	1	0	0	1	0	0	0	0	0	0	0	0	0	0	1	1
Manning & Goldblatt (2012a)	Crassulaceae	Crassula	ammophila	Crassula ammophila	1	0	0	0	0	0	0	0	1	0	0	0	0	0	1	0	0	0	0	0	1	0	0	1	0	0	0	0	0	0	0	0	0	0	0	0	1	0	0	0	0	1
B. Adriaan Grobler, personal observation (https://www.inaturalist.org/observations?q=CFR_coastal_flora&user_id=adriaan_grobler)	Crassulaceae	Crassula	atropurpurea	Crassula atropurpurea	1	0	0	0	0	0	0	0	1	0	0	0	0	0	1	0	0	0	0	0	0	0	1	1	1	1	0	0	0	0	1	0	0	0	0	0	0	0	0	0	1	1
B. Adriaan Grobler, personal observation (https://www.inaturalist.org/observations?q=CFR_coastal_flora&user_id=adriaan_grobler)	Crassulaceae	Crassula	campestris	Crassula campestris	1	0	0	0	0	0	0	0	1	0	0	0	0	0	0	0	0	0	1	0	0	0	1	1	1	1	1	0	0	0	0	0	0	0	0	1	0	0	0	0	0	1
Low (2011) in Cowling et al. (2019)	Crassulaceae	Crassula	cymosa	Crassula cymosa	1	0	0	0	0	0	0	0	1	0	0	0	0	0	1	0	0	0	0	0	0	0	1	1	1	0	1	0	0	0	1	0	0	0	0	0	0	0	0	0	1	1
Manning & Goldblatt (2012a)	Crassulaceae	Crassula	depressa	Crassula depressa	1	0	0	0	0	0	0	0	1	0	0	0	0	0	0	1	0	0	0	0	0	0	1	1	0	0	1	0	0	0	0	0	0	0	0	1	0	0	0	0	0	1
Low (2011) in Cowling et al. (2019)	Crassulaceae	Crassula	dichotoma	Crassula dichotoma	1	0	0	0	0	0	0	0	1	0	0	0	0	0	1	0	0	0	0	0	0	0	1	1	1	1	1	0	0	0	0	0	0	0	0	1	0	0	0	0	0	1
B. Adriaan Grobler, personal observation (https://www.inaturalist.org/observations?q=CFR_coastal_flora&user_id=adriaan_grobler)	Crassulaceae	Crassula	ericoides subsp. ericoides	Crassula ericoides subsp. ericoides	1	0	0	0	0	0	0	0	1	0	0	0	0	0	0	0	0	0	1	0	0	0	1	1	1	0	1	0	0	0	0	0	0	0	0	0	1	0	0	0	0	1
Cowling et al. (2019)	Crassulaceae	Crassula	expansa subsp. filicaulis	Crassula expansa subsp. filicaulis	1	0	0	0	0	0	0	0	1	0	0	0	0	0	0	1	0	0	0	0	1	1	0	1	0	0	0	0	0	0	0	0	0	0	0	0	1	0	0	0	0	1
Cowling et al. (2019)	Crassulaceae	Crassula	glomerata	Crassula glomerata	1	0	0	0	0	0	0	0	1	0	0	0	0	0	1	0	0	0	0	0	0	0	1	1	1	1	1	0	0	0	0	0	0	0	0	1	0	0	0	0	0	1
B. Adriaan Grobler, personal observation (https://www.inaturalist.org/observations?q=CFR_coastal_flora&user_id=adriaan_grobler)	Crassulaceae	Crassula	lanceolata subsp. lanceolata	Crassula lanceolata subsp. lanceolata	1	0	0	0	0	0	0	0	1	0	0	0	0	0	0	0	0	0	1	0	0	0	1	1	1	1	1	0	0	0	0	0	0	0	0	0	1	0	0	0	0	1
Low (2011) in Cowling et al. (2019)	Crassulaceae	Crassula	muscosa	Crassula muscosa	1	0	0	0	0	0	0	0	1	0	0	0	0	0	0	0	0	0	1	0	0	0	1	1	1	1	1	0	0	0	1	0	0	0	0	0	0	0	0	0	1	1
Low (2011) in Cowling et al. (2019)	Crassulaceae	Crassula	natans var. natans	Crassula natans var. natans	0	0	0	0	0	1	0	0	1	0	0	0	0	0	0	0	0	0	1	0	0	0	1	1	1	1	1	0	0	0	0	0	0	0	0	0	1	0	0	0	0	1
Cowling et al. (2019)	Crassulaceae	Crassula	nudicaulis var. nudicaulis	Crassula nudicaulis var. nudicaulis	1	0	0	0	0	0	0	0	1	0	0	0	0	0	0	0	0	0	1	0	0	0	1	1	1	1	1	0	0	0	0	0	0	0	0	0	1	0	0	0	0	1
B. Adriaan Grobler, personal observation (https://www.inaturalist.org/observations?q=CFR_coastal_flora&user_id=adriaan_grobler)	Crassulaceae	Crassula	pubescens subsp. pubescens	Crassula pubescens subsp. pubescens	0	1	0	0	0	0	0	0	1	0	0	0	0	0	0	0	0	0	1	0	0	0	1	1	1	1	1	0	0	0	0	0	0	0	0	0	1	0	0	0	0	1
Low (2011) in Cowling et al. (2019)	Crassulaceae	Crassula	subulata	Crassula subulata	1	0	0	0	0	0	0	0	1	0	0	0	0	0	0	0	0	0	1	0	0	0	1	1	1	1	1	0	0	1	0	0	0	0	0	0	0	0	0	0	1	1
Low (2011) in Cowling et al. (2019)	Crassulaceae	Crassula	thunbergiana subsp. thunbergiana	Crassula thunbergiana subsp. thunbergiana	1	0	0	0	0	0	0	0	1	0	0	0	0	0	1	0	0	0	0	0	0	0	1	1	1	1	1	0	0	0	0	0	0	0	0	1	0	0	0	0	0	1
Low (2011) in Cowling et al. (2019)	Crassulaceae	Crassula	tomentosa	Crassula tomentosa	1	0	0	0	0	0	0	0	1	0	0	0	0	0	0	0	0	0	1	0	0	0	1	1	1	1	1	0	0	0	1	0	0	0	0	0	0	0	0	0	1	1
B. Adriaan Grobler, personal observation (https://www.inaturalist.org/observations?q=CFR_coastal_flora&user_id=adriaan_grobler)	Crassulaceae	Crassula	umbellata	Crassula umbellata	1	0	0	0	0	0	0	0	1	0	0	0	0	0	0	0	0	0	1	0	0	0	1	1	1	1	1	0	0	0	0	0	0	0	0	1	0	0	0	0	0	1
Low (2011) in Cowling et al. (2019)	Crassulaceae	Tylecodon	paniculatus	Tylecodon paniculatus	1	0	0	0	0	0	0	0	1	0	0	0	0	0	1	0	0	0	0	0	0	0	1	1	1	1	1	0	0	1	0	0	0	0	0	0	0	0	0	0	1	1
Manning & Goldblatt (2012a)	Cucurbitaceae	Coccinia	quinqueloba	Coccinia quinqueloba	0	1	0	0	0	0	0	0	0	0	0	1	0	0	0	0	0	0	1	0	0	0	1	1	1	1	1	0	0	0	0	0	0	0	0	0	0	1	0	0	0	0
Low (2011) in Cowling et al. (2019)	Cucurbitaceae	Kedrostis	nana	Kedrostis nana	0	1	0	0	0	0	0	0	0	0	1	0	0	0	0	0	0	0	1	0	0	0	1	1	1	1	1	0	0	0	0	0	0	0	0	0	0	1	0	0	0	0
Manning & Goldblatt (2012a)	Cucurbitaceae	Lagenaria	sphaerica	Lagenaria sphaerica	0	1	0	0	0	0	0	0	0	0	1	0	0	0	0	0	0	0	1	0	0	0	1	1	1	1	1	0	0	0	0	0	0	0	0	0	0	1	0	0	0	0
Cowling et al. (2019)	Cucurbitaceae	Zehneria	scabra	Zehneria scabra	0	1	0	0	0	0	0	0	0	0	0	1	0	0	0	0	0	0	1	0	0	0	1	1	1	1	1	0	0	0	0	0	0	0	0	0	0	1	0	0	0	0
Cowling et al. (2019)	Cyperaceae	Bolboschoenus	maritimus	Bolboschoenus maritimus	0	0	0	0	0	1	0	0	0	0	0	0	0	1	0	0	0	0	1	0	0	0	1	1	1	1	1	0	0	0	0	0	1	0	0	0	0	0	0	0	0	0
Cowling et al. (2019)	Cyperaceae	Bulbostylis	humilis	Bulbostylis humilis	1	0	0	0	0	0	0	0	0	0	0	0	0	1	0	0	0	0	1	0	0	0	1	1	1	1	1	0	0	0	0	0	1	0	0	0	0	0	0	0	0	0
Cowling et al. (2019)	Cyperaceae	Carex	clavata	Carex clavata	0	0	0	0	0	1	0	0	0	0	0	0	0	1	0	0	0	0	1	0	0	0	1	1	1	1	1	0	0	0	0	0	1	0	0	0	0	0	0	0	0	0
Manning & Goldblatt (2012a)	Cyperaceae	Carex	ecklonii	Carex ecklonii	0	0	0	0	0	1	0	0	0	0	0	0	0	1	0	0	0	0	1	0	0	0	1	1	1	1	1	0	0	0	0	0	1	0	0	0	0	0	0	0	0	0
Cowling et al. (2019)	Cyperaceae	Cladium	mariscus subsp. jamaicense	Cladium mariscus subsp. jamaicense	0	0	0	0	0	1	0	0	0	0	0	0	0	1	0	0	0	0	1	0	0	0	1	1	1	1	1	0	0	0	0	0	1	0	0	0	0	0	0	0	0	0
Manning & Goldblatt (2012a)	Cyperaceae	Cyperus	brevis	Cyperus brevis	1	0	0	0	0	0	0	0	0	0	0	0	0	1	0	0	0	0	1	0	1	0	0	1	0	0	0	0	0	0	0	0	1	0	0	0	0	0	0	0	0	0
Manning & Goldblatt (2012a)	Cyperaceae	Cyperus	dives	Cyperus dives	0	0	0	0	0	1	0	0	0	0	0	0	0	1	0	0	0	0	1	1	0	0	1	1	1	1	1	0	0	0	0	0	1	0	0	0	0	0	0	0	0	0
Cowling et al. (2019)	Cyperaceae	Cyperus	laevigatus	Cyperus laevigatus	0	0	0	0	0	1	0	0	0	0	0	0	0	1	0	0	0	0	1	0	0	0	1	1	1	1	1	0	0	0	0	0	1	0	0	0	0	0	0	0	0	0
Manning & Goldblatt (2012a)	Cyperaceae	Cyperus	rubicundus	Cyperus rubicundus	1	0	0	0	0	0	0	0	0	0	0	0	0	1	0	0	0	0	1	0	0	0	1	1	1	1	1	0	0	0	0	0	1	0	0	0	0	0	0	0	0	0
Cowling et al. (2019)	Cyperaceae	Cyperus	textilis	Cyperus textilis	0	0	0	0	0	1	0	0	0	0	0	0	0	1	0	0	0	0	1	0	0	0	1	1	1	1	1	0	0	0	0	0	1	0	0	0	0	0	0	0	0	0
Cowling et al. (2019)	Cyperaceae	Cyperus	thunbergii	Cyperus thunbergii	0	0	0	0	0	1	0	0	0	0	0	0	0	1	0	0	0	0	1	0	0	0	1	1	1	1	1	0	0	0	0	0	1	0	0	0	0	0	0	0	0	0
Cowling et al. (2019)	Cyperaceae	Cyperus	congestus	Cyperus congestus	0	0	0	0	0	1	0	0	0	0	0	0	0	1	0	0	0	0	1	0	0	0	1	1	1	1	1	0	0	0	0	0	1	0	0	0	0	0	0	0	0	0
B. Adriaan Grobler, personal observation (https://www.inaturalist.org/observations?q=CFR_coastal_flora&user_id=adriaan_grobler)	Cyperaceae	Eleocharis	limosa	Eleocharis limosa	0	0	0	0	0	1	0	0	0	0	0	0	0	1	0	0	0	0	1	0	0	0	1	1	1	1	1	0	0	0	0	0	1	0	0	0	0	0	0	0	0	0
Richard M. Cowling, personal observation	Cyperaceae	Ficinia	albicans	Ficinia albicans	1	0	0	0	0	0	0	0	1	0	0	0	0	0	0	1	0	0	0	0	0	0	1	1	1	0	1	0	0	0	0	0	1	0	0	0	0	0	0	0	0	0
Low (2011) in Cowling et al. (2019)	Cyperaceae	Ficinia	argyropa	Ficinia argyropa	1	0	0	0	0	0	0	0	1	0	0	0	0	0	1	0	0	0	0	0	0	0	1	1	0	0	1	0	0	0	0	0	1	0	0	0	0	0	0	0	0	0
Cowling et al. (2019)	Cyperaceae	Ficinia	bulbosa	Ficinia bulbosa	1	0	0	0	0	0	0	0	1	0	0	0	0	0	0	1	0	0	0	0	0	0	1	1	1	0	1	0	0	0	0	0	1	0	0	0	0	0	0	0	0	0
Low (2011) in Cowling et al. (2019)	Cyperaceae	Ficinia	capitella	Ficinia capitella	1	0	0	0	0	0	0	0	1	0	0	0	0	0	1	0	0	0	0	0	0	0	1	1	1	0	1	0	0	0	0	0	1	0	0	0	0	0	0	0	0	0
Privett & Lutzeyer (2010) in Cowling et al. (2019)	Cyperaceae	Ficinia	deusta	Ficinia deusta	1	0	0	0	0	0	0	0	1	0	0	0	0	0	1	0	0	0	0	0	0	0	1	1	1	0	1	0	0	0	0	0	1	0	0	0	0	0	0	0	0	0
Cowling et al. (2019)	Cyperaceae	Ficinia	dunensis	Ficinia dunensis	1	0	0	0	0	0	0	0	1	0	0	0	0	0	0	1	0	0	0	0	0	0	1	1	1	0	1	0	0	0	0	0	1	0	0	0	0	0	0	0	0	0
Cowling et al. (2019)	Cyperaceae	Ficinia	indica	Ficinia indica	1	0	0	0	0	0	0	0	1	0	0	0	0	0	1	0	0	0	0	0	0	0	1	1	1	0	1	0	0	0	0	0	1	0	0	0	0	0	0	0	0	0
Manning & Goldblatt (2012a)	Cyperaceae	Ficinia	laciniata	Ficinia laciniata	1	0	0	0	0	0	0	0	1	0	0	0	0	0	0	0	0	0	1	0	0	0	1	1	1	0	1	0	0	0	0	0	1	0	0	0	0	0	0	0	0	0
Cowling et al. (2019)	Cyperaceae	Ficinia	lateralis	Ficinia lateralis	1	0	0	0	0	0	0	0	1	0	0	0	0	0	0	1	0	0	0	0	1	1	0	1	0	0	0	0	0	0	0	0	1	0	0	0	0	0	0	0	0	0
Manning & Goldblatt (2012a)	Cyperaceae	Ficinia	latifolia	Ficinia latifolia	0	0	0	0	0	1	0	0	1	0	0	0	0	0	0	0	AP	1	0	0	0	1	0	1	0	0	0	0	0	0	0	0	1	0	0	0	0	0	0	0	0	0
Cowling et al. (2019)	Cyperaceae	Ficinia	nodosa	Ficinia nodosa	0	0	0	0	0	1	0	0	1	0	0	0	0	0	0	0	0	0	1	0	1	0	0	1	0	0	0	0	0	0	0	0	1	0	0	0	0	0	0	0	0	0
Privett & Lutzeyer (2010) in Cowling et al. (2019)	Cyperaceae	Ficinia	paradoxa	Ficinia paradoxa	1	0	0	0	0	0	0	0	1	0	0	0	0	0	0	1	0	0	0	0	0	0	1	1	1	0	1	0	0	0	0	0	1	0	0	0	0	0	0	0	0	0
Manning & Goldblatt (2012a)	Cyperaceae	Ficinia	praemorsa	Ficinia praemorsa	1	0	0	0	0	0	0	0	1	0	0	0	0	0	0	0	AP	0	0	0	0	1	0	1	0	0	0	0	0	0	0	0	1	0	0	0	0	0	0	0	0	0
Low (2011) in Cowling et al. (2019)	Cyperaceae	Ficinia	pygmaea	Ficinia pygmaea	1	0	0	0	0	0	0	0	1	0	0	0	0	0	0	1	0	0	0	0	1	0	0	1	0	0	0	0	0	0	0	0	1	0	0	0	0	0	0	0	0	0
Cowling et al. (2019)	Cyperaceae	Ficinia	ramosissima	Ficinia ramosissima	1	0	0	0	0	0	0	0	1	0	0	0	0	0	0	1	0	0	0	0	0	0	1	1	1	1	1	0	0	0	0	0	1	0	0	0	0	0	0	0	0	0
Low (2011) in Cowling et al. (2019)	Cyperaceae	Ficinia	secunda	Ficinia secunda	1	0	0	0	0	0	0	0	1	0	0	0	0	0	1	0	0	0	0	0	0	0	1	1	0	0	1	0	0	0	0	0	1	0	0	0	0	0	0	0	0	0
Privett & Lutzeyer (2010) in Cowling et al. (2019)	Cyperaceae	Ficinia	trichodes	Ficinia trichodes	1	0	0	0	0	0	0	0	1	0	0	0	0	0	0	1	0	0	0	0	0	0	1	1	0	0	1	0	0	0	0	0	1	0	0	0	0	0	0	0	0	0
Privett & Lutzeyer (2010) in Cowling et al. (2019)	Cyperaceae	Ficinia	tristachya	Ficinia tristachya	1	0	0	0	0	0	0	0	1	0	0	0	0	0	0	1	0	0	0	0	0	0	1	1	1	1	1	0	0	0	0	0	1	0	0	0	0	0	0	0	0	0
Manning & Goldblatt (2012a)	Cyperaceae	Ficinia	truncata	Ficinia truncata	1	0	0	0	0	0	0	0	1	0	0	0	0	0	0	1	0	0	0	0	0	1	0	1	0	0	0	0	0	0	0	0	1	0	0	0	0	0	0	0	0	0
Cowling et al. (2019)	Cyperaceae	Fuirena	hirsuta	Fuirena hirsuta	0	0	0	0	0	1	0	0	0	0	0	0	0	1	0	0	0	0	1	0	0	0	1	1	1	1	1	0	0	0	0	0	1	0	0	0	0	0	0	0	0	0
Cowling et al. (2019)	Cyperaceae	Hellmuthia	membranacea	Hellmuthia membranacea	1	0	0	0	0	0	0	1	0	0	0	0	0	0	0	1	0	0	0	0	1	0	0	1	0	0	0	0	0	0	0	0	1	0	0	0	0	0	0	0	0	0
Low (2011) in Cowling et al. (2019)	Cyperaceae	Isolepis	antarctica	Isolepis antarctica	1	0	0	0	0	0	0	0	0	0	0	0	0	1	0	1	0	0	0	1	0	0	1	1	1	0	1	0	0	0	0	0	1	0	0	0	0	0	0	0	0	0
Low (2011) in Cowling et al. (2019)	Cyperaceae	Isolepis	cernua	Isolepis cernua	0	0	0	0	0	1	0	0	0	0	0	0	0	1	0	0	0	0	1	0	0	0	1	1	1	1	1	0	0	0	0	0	1	0	0	0	0	0	0	0	0	0
Cowling et al. (2019)	Cyperaceae	Isolepis	diabolica	Isolepis diabolica	0	0	0	0	0	1	0	0	0	0	0	0	0	1	0	0	0	0	1	0	0	0	1	1	1	0	1	0	0	0	0	0	1	0	0	0	0	0	0	0	0	0
Low (2011) in Cowling et al. (2019)	Cyperaceae	Isolepis	marginata	Isolepis marginata	1	0	0	0	0	0	0	0	0	0	0	0	0	1	1	0	0	0	0	0	0	0	1	1	1	0	1	0	0	0	0	0	1	0	0	0	0	0	0	0	0	0
Cowling et al. (2019)	Cyperaceae	Isolepis	prolifera	Isolepis prolifera	0	0	0	0	0	1	0	0	0	0	0	0	0	1	0	0	0	0	1	0	0	0	1	1	1	1	1	0	0	0	0	0	1	0	0	0	0	0	0	0	0	0
Low (2011) in Cowling et al. (2019)	Cyperaceae	Isolepis	rubicunda	Isolepis rubicunda	0	0	0	0	0	1	0	0	0	0	0	0	0	1	0	1	0	0	0	0	0	0	1	1	1	0	1	0	0	0	0	0	1	0	0	0	0	0	0	0	0	0
Low (2011) in Cowling et al. (2019)	Cyperaceae	Isolepis	venustula	Isolepis venustula	1	0	0	0	0	0	0	0	0	0	0	0	0	1	0	0	SW	0	0	0	0	0	1	1	0	0	1	0	0	0	0	0	1	0	0	0	0	0	0	0	0	0
Cowling et al. (2019)	Cyperaceae	Pycreus	polystachyos var. polystachyos	Pycreus polystachyos var. polystachyos	0	0	0	0	0	1	0	0	0	0	0	0	0	1	0	0	0	0	1	0	0	0	1	1	1	1	1	0	0	0	0	0	1	0	0	0	0	0	0	0	0	0
Manning & Goldblatt (2012a)	Cyperaceae	Schoenoplectus	scirpoides	Schoenoplectus scirpoides	0	0	0	0	0	1	0	0	1	0	0	0	0	0	0	0	0	0	1	0	0	0	1	1	1	1	1	0	0	0	0	0	1	0	0	0	0	0	0	0	0	0
Cowling et al. (2019)	Cyperaceae	Schoenus	arenicola	Schoenus arenicola	1	0	0	0	0	0	0	0	0	0	0	0	0	1	0	1	0	0	0	0	1	0	0	1	0	0	0	0	0	0	0	0	1	0	0	0	0	0	0	0	0	0
Cowling et al. (2019)	Cyperaceae	Schoenus	sp. nov. 'cuspidata dunes'	Schoenus sp. nov. 'cuspidata dunes'	1	0	0	0	0	0	0	0	0	0	0	0	0	1	0	1	0	0	0	0	1	1	0	1	0	0	0	0	0	0	0	0	1	0	0	0	0	0	0	0	0	0
Cowling et al. (2019)	Cyperaceae	Schoenus	nigricans	Schoenus nigricans	0	0	0	0	0	1	0	0	0	0	0	0	0	1	0	0	0	0	1	0	0	0	1	1	1	1	1	0	0	0	0	0	1	0	0	0	0	0	0	0	0	0
Low (2011) in Cowling et al. (2019)	Cyperaceae	Scirpoides	thunbergii	Scirpoides thunbergii	1	0	0	0	0	0	0	0	0	0	0	0	0	1	1	0	0	0	0	0	0	0	1	1	0	0	1	0	0	0	0	0	1	0	0	0	0	0	0	0	0	0
Low (2011) in Cowling et al. (2019)	Cytinaceae	Cytinus	sanguineus	Cytinus sanguineus	1	0	0	0	0	0	0	0	0	0	0	0	1	0	1	0	0	0	0	0	0	0	1	1	1	1	1	0	0	0	0	0	0	0	0	0	1	0	0	0	0	0
Cowling et al. (2019)	Cytinaceae	Cytinus	sp. nov. 'St. Francis'	Cytinus sp. nov. 'St. Francis'	1	0	0	0	0	0	0	0	0	0	0	0	1	0	0	0	SE	1	0	0	1	0	0	1	0	0	0	0	0	0	0	0	0	0	0	0	1	0	0	0	0	0
Manning & Goldblatt (2012a)	Dioscoreaceae	Dioscorea	mundii	Dioscorea mundii	0	0	1	0	0	0	0	0	0	0	0	1	0	0	0	0	SE	1	0	0	0	0	1	1	1	1	1	0	0	0	0	0	0	0	0	0	0	1	0	0	0	0
Cowling et al. (2019)	Dioscoreaceae	Dioscorea	sylvatica	Dioscorea sylvatica	0	0	1	0	0	0	0	0	0	0	0	1	0	0	0	0	0	0	1	0	0	0	1	1	1	1	1	0	0	0	0	0	0	0	0	0	0	1	0	0	0	0
Privett & Lutzeyer (2010) in Cowling et al. (2019)	Dipsacaceae	Scabiosa	columbaria	Scabiosa columbaria	1	0	0	0	0	0	0	0	0	0	0	1	0	0	0	0	0	0	1	0	0	0	1	1	1	1	1	0	0	0	0	0	0	0	0	0	1	0	0	0	0	0
Cowling et al. (2019)	Dipsacaceae	Scabiosa	incisa	Scabiosa incisa	0	0	0	1	0	0	0	1	0	0	0	0	0	0	0	1	0	0	0	0	1	1	0	1	0	0	0	0	0	0	0	0	0	0	0	0	1	0	0	0	0	0
Manning & Goldblatt (2012a)	Ebenaceae	Diospyros	dichrophylla	Diospyros dichrophylla	0	0	1	0	0	0	0	0	0	0	0	1	0	0	0	0	0	0	1	0	0	0	1	1	1	1	1	1	0	0	0	0	0	0	0	0	0	0	1	0	0	0
Manning & Goldblatt (2012a)	Ebenaceae	Diospyros	pallens	Diospyros pallens	0	1	0	0	0	0	0	0	0	0	0	1	0	0	0	0	SE	0	0	0	1	0	0	1	0	0	0	0	1	0	0	0	0	0	0	0	0	0	1	0	0	0
Cowling et al. (2019)	Ebenaceae	Diospyros	simii	Diospyros simii	0	0	1	0	0	0	0	0	0	0	0	1	0	0	0	0	0	0	1	0	0	0	1	1	0	0	1	0	0	0	0	1	0	0	0	0	0	0	1	0	0	0
B. Adriaan Grobler, personal observation (https://www.inaturalist.org/observations?q=CFR_coastal_flora&user_id=adriaan_grobler)	Ebenaceae	Diospyros	villosa var. villosa	Diospyros villosa var. villosa	0	0	1	0	0	0	0	0	0	0	0	1	0	0	0	0	0	0	1	0	0	0	1	1	1	1	1	0	1	0	0	0	0	0	0	0	0	0	1	0	0	0
B. Adriaan Grobler, personal observation (https://www.inaturalist.org/observations?q=CFR_coastal_flora&user_id=adriaan_grobler)	Ebenaceae	Euclea	natalensis subsp. obovata	Euclea natalensis subsp. obovata	0	0	1	0	0	0	0	0	0	0	1	0	0	0	0	0	0	0	1	0	1	0	0	1	0	0	0	0	1	0	0	0	0	0	0	0	0	0	1	0	0	0
B. Adriaan Grobler, personal observation (https://www.inaturalist.org/observations?q=CFR_coastal_flora&user_id=adriaan_grobler)	Ebenaceae	Euclea	racemosa subsp. bernardii	Euclea racemosa subsp. bernardii	0	1	0	0	0	0	0	0	0	0	1	0	0	0	0	0	SE	0	0	0	1	1	0	1	0	0	0	0	1	0	0	0	0	0	0	0	0	0	1	0	0	0
Cowling et al. (2019)	Ebenaceae	Euclea	racemosa subsp. racemosa	Euclea racemosa subsp. racemosa	0	1	0	0	0	0	0	0	0	0	1	0	0	0	1	0	0	0	0	0	1	1	0	1	0	0	0	0	1	0	0	0	0	0	0	0	0	0	1	0	0	0
Manning & Goldblatt (2012a)	Elatinaceae	Bergia	glomerata	Bergia glomerata	0	0	0	0	0	1	0	0	0	0	0	0	0	1	0	1	0	0	0	0	0	0	1	1	0	1	1	0	0	0	1	0	0	0	0	0	0	0	0	1	0	0
Manning & Goldblatt (2012a)	Ericaceae	Erica	aghillana	Erica aghillana	1	0	0	0	0	0	0	1	0	0	0	0	0	0	0	0	AP	1	0	0	0	1	0	1	0	0	0	0	0	0	1	0	0	0	0	0	0	0	0	0	1	0
Manning & Goldblatt (2012a)	Ericaceae	Erica	arenaria	Erica arenaria	1	0	0	0	0	0	0	1	0	0	0	0	0	0	0	0	AP	1	0	0	0	1	0	1	0	0	0	0	0	1	0	0	0	0	0	0	0	0	0	0	1	0
Manning & Goldblatt (2012a)	Ericaceae	Erica	berzelioides	Erica berzelioides	1	0	0	0	0	0	0	1	0	0	0	0	0	0	0	0	AP	1	0	0	0	1	0	1	0	0	0	0	0	0	1	0	0	0	0	0	0	0	0	0	1	0
Manning & Goldblatt (2012a)	Ericaceae	Erica	calcareophila	Erica calcareophila	1	0	0	0	0	0	0	1	0	0	0	0	0	0	0	0	AP	1	0	0	0	1	0	1	0	0	0	0	0	0	1	0	0	0	0	0	0	0	0	0	1	0
Manning & Goldblatt (2012a)	Ericaceae	Erica	calcicola	Erica calcicola	1	0	0	0	0	0	0	1	0	0	0	0	0	0	0	0	AP	0	0	1	0	1	0	1	0	0	0	0	0	0	1	0	0	0	0	0	0	0	0	0	1	0
Cowling et al. (2019)	Ericaceae	Erica	chloroloma	Erica chloroloma	1	0	0	0	0	0	0	1	0	0	0	0	0	0	0	0	SE	0	0	0	1	0	0	1	0	0	0	0	0	1	0	0	0	0	0	0	0	0	0	0	1	0
B. Adriaan Grobler, personal observation (https://www.inaturalist.org/observations?q=CFR_coastal_flora&user_id=adriaan_grobler)	Ericaceae	Erica	coccinea subsp. uniflora	Erica coccinea subsp. uniflora	1	0	0	0	0	0	0	1	0	0	0	0	0	0	0	1	0	0	0	0	1	1	0	1	0	0	0	0	0	1	0	0	0	0	0	0	0	0	0	0	1	0
Manning & Goldblatt (2012a)	Ericaceae	Erica	curtophylla	Erica curtophylla	1	0	0	0	0	0	0	1	0	0	0	0	0	0	0	0	AP	0	0	0	0	1	0	1	0	0	0	0	0	0	1	0	0	0	0	0	0	0	0	1	0	0
Manning & Goldblatt (2012a)	Ericaceae	Erica	excavata	Erica excavata	1	0	0	0	0	0	0	1	0	0	0	0	0	0	0	1	0	0	0	0	0	1	0	1	0	0	0	0	0	0	1	0	0	0	0	0	0	0	0	0	1	0
https://www.inaturalist.org/observations/16318754	Ericaceae	Erica	glandulosa subsp. fourcadei	Erica glandulosa subsp. fourcadei	1	0	0	0	0	0	0	1	0	0	0	0	0	0	0	0	SE	0	0	0	0	0	1	1	1	0	1	0	0	1	0	0	0	0	0	0	0	0	0	0	1	0
Cowling et al. (2019)	Ericaceae	Erica	glumiflora	Erica glumiflora	1	0	0	0	0	0	0	1	0	0	0	0	0	0	0	0	SE	0	0	0	1	0	0	1	0	0	0	0	0	1	0	0	0	0	0	0	0	0	0	0	1	0
B. Adriaan Grobler, personal observation (https://www.inaturalist.org/observations?q=CFR_coastal_flora&user_id=adriaan_grobler)	Ericaceae	Erica	axillaris	Erica axillaris	1	0	0	0	0	0	0	1	0	0	0	0	0	0	0	1	0	0	0	0	0	0	1	1	0	0	1	0	0	1	0	0	0	0	0	0	0	0	0	0	1	0
Manning & Goldblatt (2012a)	Ericaceae	Erica	irregularis	Erica irregularis	1	0	0	0	0	0	0	1	0	0	0	0	0	0	0	0	AP	1	0	0	1	0	0	1	0	0	0	0	0	1	0	0	0	0	0	0	0	0	0	0	1	0
Manning & Goldblatt (2012a)	Ericaceae	Erica	oblongiflora	Erica oblongiflora	1	0	0	0	0	0	0	1	0	0	0	0	0	0	0	0	AP	1	0	0	0	1	0	1	0	0	0	0	0	1	0	0	0	0	0	0	0	0	0	0	1	0
Manning & Goldblatt (2012a)	Ericaceae	Erica	occulta	Erica occulta	1	0	0	0	0	0	0	1	0	0	0	0	0	0	0	0	AP	1	0	0	0	1	0	1	0	0	0	0	0	1	0	0	0	0	0	0	0	0	0	0	1	0
Manning & Goldblatt (2012a)	Ericaceae	Erica	prolata	Erica prolata	1	0	0	0	0	0	0	1	0	0	0	0	0	0	0	0	AP	1	0	0	0	0	1	1	1	0	0	0	1	0	0	0	0	0	0	0	0	0	0	0	1	0
Manning & Goldblatt (2012a)	Ericaceae	Erica	propinqua	Erica propinqua	1	0	0	0	0	0	0	1	0	0	0	0	0	0	0	0	AP	1	0	0	0	1	0	1	0	0	0	0	0	0	1	0	0	0	0	0	0	0	0	0	1	0
Manning & Goldblatt (2012a)	Ericaceae	Erica	pulvinata	Erica pulvinata	1	0	0	0	0	0	0	1	0	0	0	0	0	0	0	0	AP	1	0	0	0	1	0	1	0	0	0	0	0	0	1	0	0	0	0	0	0	0	0	0	1	0
Manning & Goldblatt (2012a)	Ericaceae	Erica	radicans subsp. radicans	Erica radicans subsp. radicans	1	0	0	0	0	0	0	1	0	0	0	0	0	0	0	0	AP	1	0	0	0	1	0	1	0	0	0	0	0	0	1	0	0	0	0	0	0	0	0	0	1	0
Ross C. Turner, personal communication	Ericaceae	Erica	radicans subsp. schlechteri	Erica radicans subsp. schlechteri	1	0	0	0	0	0	0	1	0	0	0	0	0	0	0	0	AP	1	0	0	0	1	0	1	0	0	0	0	0	0	1	0	0	0	0	0	0	0	0	0	1	0
Manning & Goldblatt (2012a)	Ericaceae	Erica	regia subsp. mariae	Erica regia subsp. mariae	1	0	0	0	0	0	0	1	0	0	0	0	0	0	0	1	0	0	0	0	0	1	0	1	0	0	0	0	0	1	0	0	0	0	0	0	0	0	0	0	1	0
https://www.inaturalist.org/observations/47716068	Ericaceae	Erica	rugata	Erica rugata	1	0	0	0	0	0	0	1	0	0	0	0	0	0	0	1	0	0	0	0	1	1	0	1	0	0	0	0	0	1	0	0	0	0	0	0	0	0	0	0	1	0
Manning & Goldblatt (2012a)	Ericaceae	Erica	saxicola	Erica saxicola	1	0	0	0	0	0	0	1	0	0	0	0	0	0	0	0	AP	1	0	0	0	1	0	1	0	0	0	0	0	0	1	0	0	0	0	0	0	0	0	0	1	0
Manning & Goldblatt (2012a)	Ericaceae	Erica	scytophylla	Erica scytophylla	1	0	0	0	0	0	0	1	0	0	0	0	0	0	0	0	AP	1	0	0	0	1	0	1	0	0	0	0	0	1	0	0	0	0	0	0	0	0	0	0	1	0
Manning & Goldblatt (2012a)	Ericaceae	Erica	spectabilis	Erica spectabilis	1	0	0	0	0	0	0	1	0	0	0	0	0	0	0	0	AP	0	0	0	0	1	0	1	0	0	0	0	0	1	0	0	0	0	0	0	0	0	0	0	1	0
Manning & Goldblatt (2012a)	Ericaceae	Erica	sperata	Erica sperata	1	0	0	0	0	0	0	1	0	0	0	0	0	0	0	0	AP	1	0	0	0	1	0	1	0	0	0	0	0	1	0	0	0	0	0	0	0	0	0	0	1	0
Manning & Goldblatt (2012a)	Ericaceae	Erica	uysii	Erica uysii	1	0	0	0	0	0	0	1	0	0	0	0	0	0	0	0	AP	1	0	0	0	1	0	1	0	0	0	0	0	1	0	0	0	0	0	0	0	0	0	0	1	0
Manning & Goldblatt (2012a)	Ericaceae	Erica	zeyheriana	Erica zeyheriana	1	0	0	0	0	0	0	1	0	0	0	0	0	0	0	0	SE	0	0	0	0	0	1	1	0	0	1	0	0	1	0	0	0	0	0	0	0	0	0	0	1	0
Manning & Goldblatt (2012a)	Euphorbiaceae	Acalypha	capensis	Acalypha capensis	0	0	1	0	0	0	0	0	0	0	0	1	0	0	0	1	0	0	0	0	0	0	1	1	1	1	1	0	0	1	0	0	0	0	0	0	0	0	0	0	1	0
Manning & Goldblatt (2012a)	Euphorbiaceae	Acalypha	ecklonii	Acalypha ecklonii	0	0	1	0	0	0	0	0	0	0	0	1	0	0	0	0	0	0	1	0	0	0	1	1	1	1	1	0	0	0	0	0	0	0	0	1	0	0	0	0	0	0
Cowling et al. (2019)	Euphorbiaceae	Adenocline	acuta	Adenocline acuta	0	0	1	0	0	0	0	0	1	0	0	0	0	0	0	0	0	0	1	0	0	0	1	1	1	1	1	0	0	1	0	0	0	0	0	0	0	0	0	1	0	0
Cowling et al. (2019)	Euphorbiaceae	Adenocline	pauciflora	Adenocline pauciflora	1	0	0	0	0	0	0	0	1	0	0	0	0	0	0	0	0	0	1	0	1	1	0	1	0	0	0	0	0	0	0	0	0	0	0	0	1	0	0	0	0	0
Manning & Goldblatt (2012a)	Euphorbiaceae	Adenocline	violifolia	Adenocline violifolia	0	0	1	0	0	0	0	0	1	0	0	0	0	0	0	0	0	0	1	0	1	1	0	1	0	0	0	0	0	0	0	0	0	0	0	1	0	0	0	0	0	0
Cowling et al. (2019)	Euphorbiaceae	Clutia	alaternoides	Clutia alaternoides	0	0	0	1	0	0	0	0	0	1	0	0	0	0	1	0	0	0	0	0	0	0	1	1	1	0	0	0	0	1	0	0	0	0	0	0	0	0	0	1	0	0
Low (2011) in Cowling et al. (2019)	Euphorbiaceae	Clutia	daphnoides	Clutia daphnoides	0	1	0	0	0	0	0	0	0	1	0	0	0	0	0	0	0	0	1	0	0	0	1	1	1	0	1	0	0	1	0	0	0	0	0	0	0	0	0	1	0	0
Privett & Lutzeyer (2010) in Cowling et al. (2019)	Euphorbiaceae	Clutia	polygonoides	Clutia polygonoides	1	0	0	0	0	0	0	0	0	1	0	0	0	0	0	1	0	0	0	0	0	0	1	1	1	0	0	0	0	1	0	0	0	0	0	0	0	0	0	1	0	0
Low (2011) in Cowling et al. (2019)	Euphorbiaceae	Euphorbia	burmannii	Euphorbia burmannii	0	1	0	0	0	0	0	0	0	0	0	0	0	1	1	0	0	0	0	0	0	0	1	1	1	1	1	0	0	1	0	0	0	0	0	0	0	0	0	1	0	1
Low (2011) in Cowling et al. (2019)	Euphorbiaceae	Euphorbia	caput-medusae	Euphorbia caput-medusae	1	0	0	0	0	0	0	0	0	0	0	0	0	1	1	0	0	0	0	0	0	0	1	1	1	0	1	0	0	0	1	0	0	0	0	0	0	0	0	0	1	1
Manning & Goldblatt (2012a)	Euphorbiaceae	Euphorbia	foliosa	Euphorbia foliosa	1	0	0	0	0	0	0	0	0	0	0	0	0	1	0	1	0	0	0	0	1	1	0	1	0	0	0	0	0	1	0	0	0	0	0	0	0	0	0	1	0	0
Manning & Goldblatt (2012a)	Euphorbiaceae	Euphorbia	kraussiana	Euphorbia kraussiana	0	0	1	0	0	0	0	0	0	0	0	0	0	1	0	0	0	0	1	0	0	0	1	1	1	1	1	0	0	1	0	0	0	0	0	0	0	0	0	1	0	0
Low (2011) in Cowling et al. (2019)	Euphorbiaceae	Euphorbia	mauritanica	Euphorbia mauritanica	0	1	0	0	0	0	0	0	0	0	0	0	0	1	0	0	0	0	1	0	0	0	1	1	1	1	1	0	0	1	0	0	0	0	0	0	0	0	0	1	0	1
https://www.inaturalist.org/observations/47606514	Euphorbiaceae	Euphorbia	rhombifolia	Euphorbia rhombifolia	0	1	0	0	0	0	0	0	0	0	0	0	0	1	0	0	0	0	1	0	0	0	1	1	1	1	1	0	0	0	1	0	0	0	0	0	0	0	0	1	0	1
Cowling et al. (2019)	Euphorbiaceae	Euphorbia	silenifolia	Euphorbia silenifolia	1	0	0	0	0	0	0	0	0	0	0	0	0	1	0	1	0	0	0	0	0	0	1	1	1	1	1	0	0	0	0	0	0	0	1	0	0	0	0	0	0	0
Manning & Goldblatt (2012a)	Euphorbiaceae	Excoecaria	simii	Excoecaria simii	0	0	1	0	0	0	0	0	0	0	0	1	0	0	0	0	0	0	1	0	0	0	1	1	1	1	1	0	1	0	0	0	0	0	0	0	0	0	1	0	0	0
Cowling et al. (2019)	Euphorbiaceae	Leidesia	procumbens	Leidesia procumbens	0	0	1	0	0	0	0	0	1	0	0	0	0	0	0	0	0	0	1	0	0	0	1	1	1	1	1	0	0	0	0	0	0	0	0	1	0	0	0	0	0	0
Manning & Goldblatt (2012a)	Fabaceae	Amphithalea	alba	Amphithalea alba	1	0	0	0	0	0	0	1	0	0	0	0	0	0	0	0	AP	0	0	0	0	1	0	1	0	0	0	0	0	1	0	0	0	0	0	0	0	0	0	0	1	0
Manning & Goldblatt (2012a)	Fabaceae	Amphithalea	sericea	Amphithalea sericea	1	0	0	0	0	0	0	1	0	0	0	0	0	0	0	0	AP	0	0	0	0	1	0	1	0	0	0	0	0	1	0	0	0	0	0	0	0	0	0	1	0	0
Manning & Goldblatt (2012a)	Fabaceae	Argyrolobium	harmsianum	Argyrolobium harmsianum	1	0	0	0	0	0	0	0	0	0	0	0	1	0	0	0	AP	0	0	0	1	1	0	1	0	0	0	0	0	0	1	0	0	0	0	0	0	0	0	1	0	0
https://www.inaturalist.org/observations/11027339	Fabaceae	Argyrolobium	pumilum	Argyrolobium pumilum	0	0	0	1	0	0	0	0	0	0	0	0	1	0	0	0	SE	0	0	0	0	0	1	1	1	0	0	0	0	0	1	0	0	0	0	0	0	0	0	1	0	0
Manning & Goldblatt (2012a)	Fabaceae	Argyrolobium	velutinum	Argyrolobium velutinum	1	0	0	0	0	0	0	0	0	0	0	0	1	0	0	1	0	0	0	0	0	0	1	1	0	0	1	0	0	0	1	0	0	0	0	0	0	0	0	1	0	0
Manning & Goldblatt (2012a)	Fabaceae	Aspalathus	aciloba	Aspalathus aciloba	1	0	0	0	0	0	0	1	0	0	0	0	0	0	0	0	AP	1	0	0	0	1	0	1	0	0	0	0	0	0	1	0	0	0	0	0	0	0	0	1	0	0
Manning & Goldblatt (2012a)	Fabaceae	Aspalathus	acutiflora	Aspalathus acutiflora	1	0	0	0	0	0	0	1	0	0	0	0	0	0	0	0	AP	1	0	0	1	1	0	1	0	0	0	0	0	1	0	0	0	0	0	0	0	0	0	0	1	0
Manning & Goldblatt (2012a)	Fabaceae	Aspalathus	alopecurus	Aspalathus alopecurus	1	0	0	0	0	0	0	1	0	0	0	0	0	0	0	1	0	0	0	0	0	0	1	1	1	0	1	0	0	1	0	0	0	0	0	0	0	0	0	0	1	0
Manning & Goldblatt (2012a)	Fabaceae	Aspalathus	arenaria	Aspalathus arenaria	1	0	0	0	0	0	0	1	0	0	0	0	0	0	0	0	AP	1	0	0	1	0	0	1	0	0	0	0	0	1	0	0	0	0	0	0	0	0	0	1	0	0
Cowling et al. (2019)	Fabaceae	Aspalathus	biflora subsp. longicarpa	Aspalathus biflora subsp. longicarpa	1	0	0	0	0	0	0	1	0	0	0	0	0	0	0	0	SE	0	0	0	0	0	1	1	0	0	1	0	0	0	1	0	0	0	0	0	0	0	0	1	0	0
Richard M. Cowling, personal observation	Fabaceae	Aspalathus	calcarata	Aspalathus calcarata	1	0	0	0	0	0	0	1	0	0	0	0	0	0	0	1	0	0	0	0	0	0	1	1	0	1	0	0	0	0	1	0	0	0	0	0	0	0	0	1	0	0
Manning & Goldblatt (2012a)	Fabaceae	Aspalathus	calcarea	Aspalathus calcarea	1	0	0	0	0	0	0	1	0	0	0	0	0	0	0	0	AP	0	0	0	0	1	0	1	0	0	0	0	0	0	1	0	0	0	0	0	0	0	0	1	0	0
Manning & Goldblatt (2012a)	Fabaceae	Aspalathus	candidula	Aspalathus candidula	1	0	0	0	0	0	0	1	0	0	0	0	0	0	0	0	AP	1	0	0	0	1	0	1	0	0	0	0	0	0	1	0	0	0	0	0	0	0	0	1	0	0
Manning & Goldblatt (2012a)	Fabaceae	Aspalathus	cerrhantha	Aspalathus cerrhantha	1	0	0	0	0	0	0	1	0	0	0	0	0	0	0	0	SE	0	0	0	0	0	1	1	1	1	1	0	0	0	1	0	0	0	0	0	0	0	0	1	0	0
Cowling et al. (2019)	Fabaceae	Aspalathus	chortophila	Aspalathus chortophila	1	0	0	0	0	0	0	1	0	0	0	0	0	0	0	0	0	0	1	0	0	0	1	1	1	1	1	0	0	0	1	0	0	0	0	0	0	0	0	1	0	0
Manning & Goldblatt (2012a)	Fabaceae	Aspalathus	cliffortiifolia	Aspalathus cliffortiifolia	1	0	0	0	0	0	0	1	0	0	0	0	0	0	0	0	SE	1	0	0	0	1	0	1	0	0	0	0	0	0	1	0	0	0	0	0	0	0	0	1	0	0
Manning & Goldblatt (2012a)	Fabaceae	Aspalathus	crassisepala	Aspalathus crassisepala	1	0	0	0	0	0	0	1	0	0	0	0	0	0	0	1	0	0	0	0	0	1	0	1	0	0	0	0	0	1	0	0	0	0	0	0	0	0	0	1	0	0
Manning & Goldblatt (2012a)	Fabaceae	Aspalathus	forbesii	Aspalathus forbesii	1	0	0	0	0	0	0	1	0	0	0	0	0	0	0	1	0	0	0	0	1	1	0	1	0	0	0	0	0	1	0	0	0	0	0	0	0	0	0	0	1	0
Manning & Goldblatt (2012a)	Fabaceae	Aspalathus	globulosa	Aspalathus globulosa	1	0	0	0	0	0	0	1	0	0	0	0	0	0	0	1	0	0	0	0	0	0	1	1	0	0	1	0	0	1	0	0	0	0	0	0	0	0	0	0	1	0
Manning & Goldblatt (2012a)	Fabaceae	Aspalathus	incurvifolia	Aspalathus incurvifolia	1	0	0	0	0	0	0	1	0	0	0	0	0	0	0	0	AP	0	0	0	0	1	0	1	0	0	0	0	0	1	0	0	0	0	0	0	0	0	0	1	0	0
Manning & Goldblatt (2012a)	Fabaceae	Aspalathus	microphylla	Aspalathus microphylla	1	0	0	0	0	0	0	1	0	0	0	0	0	0	0	1	0	0	0	0	0	0	1	1	1	1	1	0	0	1	0	0	0	0	0	0	0	0	0	1	0	0
Richard M. Cowling, personal observation	Fabaceae	Aspalathus	nigra	Aspalathus nigra	1	0	0	0	0	0	0	1	0	0	0	0	0	0	0	1	0	0	0	0	0	0	1	1	1	1	1	0	0	1	0	0	0	0	0	0	0	0	0	1	0	0
Manning & Goldblatt (2012a)	Fabaceae	Aspalathus	pallescens	Aspalathus pallescens	1	0	0	0	0	0	0	1	0	0	0	0	0	0	0	0	AP	1	0	0	0	1	0	1	0	0	0	0	0	1	0	0	0	0	0	0	0	0	0	0	1	0
Manning & Goldblatt (2012a)	Fabaceae	Aspalathus	prostrata	Aspalathus prostrata	1	0	0	0	0	0	0	1	0	0	0	0	0	0	0	0	AP	1	0	0	0	1	0	1	0	0	0	0	0	0	1	0	0	0	0	0	0	0	0	1	0	0
Manning & Goldblatt (2012a)	Fabaceae	Aspalathus	quinquefolia subsp. virgata	Aspalathus quinquefolia subsp. virgata	1	0	0	0	0	0	0	1	0	0	0	0	0	0	0	1	0	0	0	0	0	0	1	1	1	0	1	0	0	1	0	0	0	0	0	0	0	0	0	0	1	0
Cowling et al. (2019)	Fabaceae	Aspalathus	recurvispina	Aspalathus recurvispina	1	0	0	0	0	0	0	1	0	0	0	0	0	0	0	0	SE	1	0	0	1	1	0	1	0	0	0	0	0	0	1	0	0	0	0	0	0	0	0	1	0	0
Manning & Goldblatt (2012a)	Fabaceae	Aspalathus	repens	Aspalathus repens	1	0	0	0	0	0	0	1	0	0	0	0	0	0	0	0	AP	1	0	0	0	1	0	1	0	0	0	0	0	0	1	0	0	0	0	0	0	0	0	1	0	0
Manning & Goldblatt (2012a)	Fabaceae	Aspalathus	salteri	Aspalathus salteri	1	0	0	0	0	0	0	1	0	0	0	0	0	0	0	1	0	0	0	0	0	1	0	1	0	0	0	0	0	0	1	0	0	0	0	0	0	0	0	1	0	0
Manning & Goldblatt (2012a); Dahlgren (1988)	Fabaceae	Aspalathus	sanguinea subsp. sanguinea	Aspalathus sanguinea subsp. sanguinea	1	0	0	0	0	0	0	1	0	0	0	0	0	0	0	0	AP	0	0	0	0	1	0	1	0	0	0	0	0	1	0	0	0	0	0	0	0	0	0	0	1	0
Manning & Goldblatt (2012a); Dahlgren (1988)	Fabaceae	Aspalathus	sanguinea subsp. foliosa	Aspalathus sanguinea subsp. foliosa	1	0	0	0	0	0	0	1	0	0	0	0	0	0	0	0	AP	1	0	0	0	1	0	1	0	0	0	0	0	1	0	0	0	0	0	0	0	0	0	0	1	0
Cowling et al. (2019)	Fabaceae	Aspalathus	spinosa subsp. spinosa	Aspalathus spinosa subsp. spinosa	1	0	0	0	0	0	0	1	0	0	0	0	0	0	0	0	0	0	1	0	0	0	1	1	1	1	1	0	0	1	0	0	0	0	0	0	0	0	0	1	0	0
B. Adriaan Grobler, personal observation (https://www.inaturalist.org/observations?q=CFR_coastal_flora&user_id=adriaan_grobler)	Fabaceae	Aspalathus	subtingens	Aspalathus subtingens	1	0	0	0	0	0	0	1	0	0	0	0	0	0	0	1	0	0	0	0	0	0	1	1	1	0	1	0	0	1	0	0	0	0	0	0	0	0	0	0	1	0
Manning & Goldblatt (2012a)	Fabaceae	Aspalathus	tylodes	Aspalathus tylodes	1	0	0	0	0	0	0	1	0	0	0	0	0	0	0	1	0	0	0	1	0	0	1	1	1	0	1	0	0	0	1	0	0	0	0	0	0	0	0	0	1	0
Manning & Goldblatt (2012a)	Fabaceae	Calobota	angustifolia	Calobota angustifolia	0	1	0	0	0	0	0	0	1	0	0	0	0	0	1	0	0	0	0	0	1	0	0	1	0	0	0	0	0	1	0	0	0	0	0	0	0	0	0	1	0	0
Low (2011) in Cowling et al. (2019)	Fabaceae	Calobota	spinescens	Calobota spinescens	0	1	0	0	0	0	0	0	1	0	0	0	0	0	0	0	0	0	1	0	0	0	1	1	1	0	1	0	0	1	0	0	0	0	0	0	0	0	0	1	0	0
Cowling et al. (2019)	Fabaceae	Crotalaria	capensis	Crotalaria capensis	0	0	1	0	0	0	0	0	0	0	0	1	0	0	0	0	0	0	1	0	0	0	1	1	1	1	1	0	0	1	0	0	0	0	0	0	0	0	0	1	0	0
Cowling et al. (2019)	Fabaceae	Dipogon	lignosus	Dipogon lignosus	0	1	0	0	0	0	0	1	0	0	0	0	0	0	0	0	0	0	1	0	0	0	1	1	1	1	1	0	0	0	0	1	0	0	0	0	0	0	0	1	0	0
Manning & Goldblatt (2012a)	Fabaceae	Dolichos	hastiformis	Dolichos hastiformis	0	0	0	1	0	0	0	0	0	0	0	1	0	0	0	1	0	0	0	0	0	0	1	1	1	1	1	0	0	0	1	0	0	0	0	0	0	0	0	1	0	0
Manning & Goldblatt (2012a)	Fabaceae	Erythrina	caffra	Erythrina caffra	0	0	1	0	0	0	0	0	0	0	0	1	0	0	0	0	0	0	1	0	0	0	1	1	0	1	1	1	0	0	0	0	0	0	0	0	0	0	0	0	1	0
https://www.inaturalist.org/observations/10888758	Fabaceae	Indigofera	angustifolia	Indigofera angustifolia	1	0	0	0	0	0	0	0	0	0	0	1	0	0	0	1	0	0	0	0	0	0	1	1	1	0	0	0	0	0	1	0	0	0	0	0	0	0	0	0	1	0
Manning & Goldblatt (2012a)	Fabaceae	Indigofera	brachystachya	Indigofera brachystachya	1	0	0	0	0	0	0	0	0	0	0	1	0	0	0	1	0	0	0	0	0	0	1	1	1	0	0	0	0	1	0	0	0	0	0	0	0	0	0	1	0	0
https://www.inaturalist.org/observations/11291990	Fabaceae	Indigofera	sp. nov. 'calciphila MS'	Indigofera sp. nov. 'calciphila MS'	1	0	0	0	0	0	0	0	0	0	0	1	0	0	0	0	AP	1	0	0	0	1	0	1	0	0	0	0	0	0	1	0	0	0	0	0	0	0	0	1	0	0
Cowling et al. (2019)	Fabaceae	Indigofera	candicans	Indigofera candicans	1	0	0	0	0	0	0	0	0	0	0	1	0	0	0	1	0	0	0	0	1	0	0	1	0	0	0	0	0	0	1	0	0	0	0	0	0	0	0	1	0	0
B. Adriaan Grobler, personal observation (https://www.inaturalist.org/observations?q=CFR_coastal_flora&user_id=adriaan_grobler)	Fabaceae	Indigofera	sulcata	Indigofera sulcata	1	0	0	0	0	0	0	0	0	0	0	1	0	0	0	0	SE	0	0	0	0	0	1	1	1	0	1	0	0	1	0	0	0	0	0	0	0	0	0	0	1	0
Manning & Goldblatt (2012a)	Fabaceae	Indigofera	erecta	Indigofera erecta	1	0	0	0	0	0	0	0	0	0	0	1	0	0	0	0	SE	0	0	0	0	0	1	1	1	0	0	0	0	0	1	0	0	0	0	0	0	0	0	1	0	0
Cowling et al. (2019)	Fabaceae	Indigofera	glaucescens	Indigofera glaucescens	1	0	0	0	0	0	0	0	0	0	0	1	0	0	0	0	SE	0	0	0	1	1	0	1	0	0	0	0	0	0	1	0	0	0	0	0	0	0	0	1	0	0
Manning & Goldblatt (2012a)	Fabaceae	Indigofera	hamulosa	Indigofera hamulosa	1	0	0	0	0	0	0	0	0	0	0	1	0	0	0	0	AP	0	0	0	0	1	0	1	0	0	0	0	0	0	1	0	0	0	0	0	0	0	0	1	0	0
https://www.inaturalist.org/observations/10885033	Fabaceae	Indigofera	sp. 7 'harveyi subsp. harveyi MS'	Indigofera sp. 7 'harveyi subsp. harveyi MS'	1	0	0	0	0	0	0	0	0	0	0	1	0	0	0	1	0	0	0	0	0	0	1	1	1	0	1	0	0	0	1	0	0	0	0	0	0	0	0	1	0	0
Cowling et al. (2019)	Fabaceae	Indigofera	heterophylla	Indigofera heterophylla	1	0	0	0	0	0	0	0	0	0	0	1	0	0	1	0	0	0	0	0	0	0	1	1	1	1	1	0	0	0	1	0	0	0	0	0	0	0	0	1	0	0
https://www.inaturalist.org/observations/44132895	Fabaceae	Indigofera	sp. nov. 'latipetiolata MS'	Indigofera sp. nov. 'latipetiolata MS'	1	0	0	0	0	0	0	0	0	0	0	1	0	0	0	0	SW	1	0	0	1	1	0	1	0	0	0	0	0	0	1	0	0	0	0	0	0	0	0	0	1	0
Low (2011) in Cowling et al. (2019)	Fabaceae	Indigofera	meyeriana	Indigofera meyeriana	1	0	0	0	0	0	0	0	0	0	0	1	0	0	0	0	0	0	1	0	0	0	1	1	1	0	0	0	0	1	0	0	0	0	0	0	0	0	0	1	0	0
Richard M. Cowling, personal observation	Fabaceae	Indigofera	mundiana	Indigofera mundiana	1	0	0	0	0	0	0	0	0	0	0	1	0	0	0	0	AP	1	0	0	0	1	0	1	0	0	0	0	0	0	1	0	0	0	0	0	0	0	0	1	0	0
Manning & Goldblatt (2012a)	Fabaceae	Indigofera	platypoda	Indigofera platypoda	1	0	0	0	0	0	0	0	0	0	0	1	0	0	0	0	SW	1	0	0	0	1	0	1	0	0	0	0	0	0	1	0	0	0	0	0	0	0	0	0	1	0
https://www.inaturalist.org/observations/11074696	Fabaceae	Indigofera	porrecta subsp. nov. 'melkbosensis MS'	Indigofera porrecta subsp. nov. 'melkbosensis MS'	1	0	0	0	0	0	0	0	0	0	0	1	0	0	0	0	SW	1	0	0	1	0	0	1	0	0	0	0	0	0	1	0	0	0	0	0	0	0	0	0	1	0
Manning & Goldblatt (2012a)	Fabaceae	Indigofera	porrecta	Indigofera porrecta	0	0	0	1	0	0	0	0	0	0	0	1	0	0	0	1	0	0	0	0	1	0	0	1	0	0	0	0	0	0	1	0	0	0	0	0	0	0	0	1	0	0
Low (2011) in Cowling et al. (2019)	Fabaceae	Indigofera	procumbens	Indigofera procumbens	1	0	0	0	0	0	0	0	0	0	0	1	0	0	0	1	0	0	0	0	0	0	1	1	0	0	1	0	0	0	1	0	0	0	0	0	0	0	0	1	0	0
Manning & Goldblatt (2012a)	Fabaceae	Indigofera	sp. 11 'calcarea MS'	Indigofera sp. 11 'calcarea MS'	1	0	0	0	0	0	0	0	0	0	0	1	0	0	0	0	AP	0	0	0	0	1	0	1	0	0	0	0	0	1	0	0	0	0	0	0	0	0	0	1	0	0
Manning & Goldblatt (2012a)	Fabaceae	Indigofera	sp. 2	Indigofera sp. 2	1	0	0	0	0	0	0	0	0	0	0	1	0	0	0	0	AP	1	0	0	0	1	0	1	0	0	0	0	0	0	1	0	0	0	0	0	0	0	0	1	0	0
https://www.inaturalist.org/observations/11148078	Fabaceae	Indigofera	sp. 12 'harveyi subsp. plurijuga MS'	Indigofera sp. 12 'harveyi subsp. plurijuga MS'	1	0	0	0	0	0	0	0	0	0	0	1	0	0	0	1	0	0	0	0	0	0	1	1	1	0	1	0	0	0	1	0	0	0	0	0	0	0	0	1	0	0
Cowling et al. (2019)	Fabaceae	Indigofera	stricta	Indigofera stricta	1	0	0	0	0	0	0	0	0	0	0	1	0	0	0	0	SE	0	0	0	0	0	1	1	1	0	1	0	0	0	1	0	0	0	0	0	0	0	0	1	0	0
Cowling et al. (2019)	Fabaceae	Indigofera	tomentosa	Indigofera tomentosa	0	0	0	0	1	0	0	0	0	0	0	1	0	0	0	0	SE	0	0	1	1	0	0	1	0	0	0	0	0	0	1	0	0	0	0	0	0	0	0	1	0	0
Cowling et al. (2019)	Fabaceae	Indigofera	verrucosa	Indigofera verrucosa	1	0	0	0	0	0	0	0	0	0	0	1	0	0	0	0	SE	0	0	0	0	0	1	1	1	0	1	0	0	0	1	0	0	0	0	0	0	0	0	1	0	0
Manning & Goldblatt (2012a)	Fabaceae	Lebeckia	gracilis	Lebeckia gracilis	1	0	0	0	0	0	0	1	0	0	0	0	0	0	0	1	0	0	0	1	0	0	1	1	0	0	1	0	0	1	0	0	0	0	0	0	0	0	0	1	0	0
Manning & Goldblatt (2012a)	Fabaceae	Lessertia	argentea	Lessertia argentea	1	0	0	0	0	0	0	0	1	0	0	0	0	0	0	0	SW	0	0	0	1	0	0	1	0	0	0	0	0	0	1	0	0	0	0	0	0	0	0	1	0	0
Manning & Goldblatt (2012a)	Fabaceae	Lessertia	canescens	Lessertia canescens	1	0	0	0	0	0	0	0	1	0	0	0	0	0	0	1	0	0	0	0	1	0	0	1	0	0	0	0	0	0	1	0	0	0	0	0	0	0	0	0	1	0
Low (2011) in Cowling et al. (2019)	Fabaceae	Lessertia	excisa	Lessertia excisa	1	0	0	0	0	0	0	0	1	0	0	0	0	0	1	0	0	0	0	0	0	0	1	1	1	0	1	0	0	0	1	0	0	0	0	0	0	0	0	1	0	0
Cowling et al. (2019)	Fabaceae	Lessertia	frutescens subsp. frutescens	Lessertia frutescens subsp. frutescens	0	0	0	0	0	0	1	0	1	0	0	0	0	0	1	0	0	0	0	0	0	0	1	1	1	1	1	0	0	1	0	0	0	0	0	0	0	0	0	0	1	0
Manning & Goldblatt (2012a)	Fabaceae	Lessertia	globosa	Lessertia globosa	1	0	0	0	0	0	0	0	1	0	0	0	0	0	1	0	0	0	0	0	1	0	0	1	0	0	0	0	0	0	1	0	0	0	0	0	0	0	0	0	1	0
Privett & Lutzeyer (2010) in Cowling et al. (2019)	Fabaceae	Lessertia	herbacea	Lessertia herbacea	1	0	0	0	0	0	0	0	1	0	0	0	0	0	0	0	0	0	1	0	0	0	1	1	1	1	0	0	0	0	0	0	0	0	0	0	1	0	0	0	0	0
Nkonki (2013)	Fabaceae	Lessertia	kensitii	Lessertia kensitii	1	0	0	0	0	0	0	0	1	0	0	0	0	0	0	0	SE	1	0	0	1	0	0	1	0	0	0	0	0	0	1	0	0	0	0	0	0	0	0	1	0	0
Manning & Goldblatt (2012a)	Fabaceae	Lessertia	miniata	Lessertia miniata	1	0	0	0	0	0	0	0	1	0	0	0	0	0	0	1	0	0	0	0	0	0	1	1	1	0	0	0	0	0	1	0	0	0	0	0	0	0	0	1	0	0
Cowling et al. (2019)	Fabaceae	Lessertia	stenoloba	Lessertia stenoloba	1	0	0	0	0	0	0	0	1	0	0	0	0	0	0	1	0	0	0	1	0	0	1	1	0	1	1	0	0	0	1	0	0	0	0	0	0	0	0	1	0	0
Low (2011) in Cowling et al. (2019)	Fabaceae	Lessertia	tomentosa	Lessertia tomentosa	1	0	0	0	0	0	0	0	1	0	0	0	0	0	0	0	SW	0	0	0	1	1	0	1	0	0	0	0	0	0	1	0	0	0	0	0	0	0	0	0	1	0
Cowling et al. (2019)	Fabaceae	Lotononis	azurea	Lotononis azurea	1	0	0	0	0	0	0	0	1	0	0	0	0	0	0	0	SE	0	0	0	0	0	1	1	1	0	0	0	0	0	1	0	0	0	0	0	0	0	0	1	0	0
Manning & Goldblatt (2012a)	Fabaceae	Lotononis	glabra	Lotononis glabra	1	0	0	0	0	0	0	0	1	0	0	0	0	0	0	1	0	0	0	1	0	1	0	1	0	0	0	0	0	0	1	0	0	0	0	0	0	0	0	1	0	0
B. Adriaan Grobler, personal observation (https://www.inaturalist.org/observations?q=CFR_coastal_flora&user_id=adriaan_grobler)	Fabaceae	Lotononis	pungens	Lotononis pungens	0	0	0	0	0	0	1	0	1	0	0	0	0	0	0	0	0	0	1	0	0	0	1	1	1	1	1	0	0	0	1	0	0	0	0	0	0	0	0	1	0	0
Manning & Goldblatt (2012a)	Fabaceae	Lotononis	umbellata	Lotononis umbellata	1	0	0	0	0	0	0	0	1	0	0	0	0	0	0	1	0	0	0	1	0	0	1	1	1	1	1	0	0	0	1	0	0	0	0	0	0	0	0	1	0	0
Manning & Goldblatt (2012a)	Fabaceae	Melolobium	adenodes	Melolobium adenodes	1	0	0	0	0	0	0	0	1	0	0	0	0	0	0	0	0	0	1	0	0	0	1	1	1	1	1	0	0	0	1	0	0	0	0	0	0	0	0	1	0	0
Manning & Goldblatt (2012a)	Fabaceae	Melolobium	aethiopicum	Melolobium aethiopicum	0	1	0	0	0	0	0	0	1	0	0	0	0	0	1	0	0	0	0	0	0	0	1	1	1	1	1	0	0	0	1	0	0	0	0	0	0	0	0	1	0	0
B. Adriaan Grobler, personal observation (https://www.inaturalist.org/observations?q=CFR_coastal_flora&user_id=adriaan_grobler)	Fabaceae	Melolobium	candicans	Melolobium candicans	0	1	0	0	0	0	0	0	1	0	0	0	0	0	0	0	0	0	1	0	0	0	1	1	1	1	1	0	0	0	1	0	0	0	0	0	0	0	0	1	0	0
Manning & Goldblatt (2012a)	Fabaceae	Melolobium	exudans	Melolobium exudans	1	0	0	0	0	0	0	0	1	0	0	0	0	0	0	1	0	0	0	0	0	0	1	1	1	0	0	0	0	0	1	0	0	0	0	0	0	0	0	1	0	0
Manning & Goldblatt (2012a)	Fabaceae	Otholobium	bolusii	Otholobium bolusii	1	0	0	0	0	0	0	1	0	0	0	0	0	0	0	1	0	0	0	0	0	0	1	1	1	1	1	0	0	0	1	0	0	0	0	0	0	0	0	1	0	0
Manning & Goldblatt (2012a)	Fabaceae	Otholobium	bracteolatum	Otholobium bracteolatum	1	0	0	0	0	0	0	1	0	0	0	0	0	0	0	1	0	0	0	0	1	1	0	1	0	0	0	0	0	0	1	0	0	0	0	0	0	0	0	1	0	0
https://www.inaturalist.org/observations/35289277	Fabaceae	Otholobium	sp. nov. 'algoensis MS'	Otholobium sp. nov. 'algoensis MS'	1	0	0	0	0	0	0	1	0	0	0	0	0	0	0	0	SE	0	0	0	1	1	0	1	0	0	0	0	0	0	1	0	0	0	0	0	0	0	0	1	0	0
Stirton & Muasya (2017)	Fabaceae	Otholobium	sabulosum	Otholobium sabulosum	1	0	0	0	0	0	0	1	0	0	0	0	0	0	0	0	AP	0	0	0	0	1	0	1	0	0	0	0	0	0	1	0	0	0	0	0	0	0	0	1	0	0
https://www.inaturalist.org/observations/64040848	Fabaceae	Otholobium	stachyerum	Otholobium stachyerum	1	0	0	0	0	0	0	1	0	0	0	0	0	0	0	1	0	0	0	0	0	0	1	1	1	0	1	0	1	0	0	0	0	0	0	0	0	0	0	1	0	0
Cowling et al. (2019)	Fabaceae	Otholobium	virgatum	Otholobium virgatum	0	0	0	0	0	0	1	1	0	0	0	0	0	0	0	1	0	0	0	0	0	0	1	1	1	1	1	0	0	0	1	0	0	0	0	0	0	0	0	1	0	0
Cowling et al. (2019)	Fabaceae	Psoralea	affinis	Psoralea affinis	0	0	0	0	0	1	0	1	0	0	0	0	0	0	0	1	0	0	0	0	0	0	1	1	1	1	1	0	1	0	0	0	0	0	0	0	0	0	0	0	1	0
Manning & Goldblatt (2012a)	Fabaceae	Psoralea	laxa	Psoralea laxa	0	0	0	0	0	1	0	1	0	0	0	0	0	0	0	1	0	0	0	0	0	0	1	1	1	0	1	0	0	0	1	0	0	0	0	0	0	0	0	1	0	0
Cowling et al. (2019)	Fabaceae	Psoralea	repens	Psoralea repens	0	0	0	0	1	0	0	1	0	0	0	0	0	0	0	1	0	0	0	1	1	0	0	1	0	0	0	0	0	0	1	0	0	0	0	0	0	0	0	1	0	0
Bello et al. (2017)	Fabaceae	Psoralea	muirii	Psoralea muirii	1	0	0	0	0	0	0	1	0	0	0	0	0	0	0	0	AP	1	0	0	0	1	0	1	0	0	0	0	0	1	0	0	0	0	0	0	0	0	0	1	0	0
Bello et al. (2017)	Fabaceae	Psoralea	brilliantissima	Psoralea brilliantissima	1	0	0	0	0	0	0	1	0	0	0	0	0	0	0	0	AP	1	0	0	0	1	0	1	0	0	0	0	1	0	0	0	0	0	0	0	0	0	0	0	1	0
Cowling et al. (2019)	Fabaceae	Rhynchosia	capensis	Rhynchosia capensis	0	1	0	0	0	0	0	0	0	0	0	1	0	0	0	1	0	0	0	0	0	0	1	1	1	0	1	0	0	0	0	1	0	0	0	0	0	0	0	1	0	0
Cowling et al. (2019)	Fabaceae	Rhynchosia	caribaea	Rhynchosia caribaea	0	1	0	0	0	0	0	0	0	0	0	1	0	0	0	0	0	0	1	0	0	0	1	1	1	1	1	0	0	0	0	1	0	0	0	0	0	0	0	1	0	0
Cowling et al. (2019)	Fabaceae	Rhynchosia	leucoscias	Rhynchosia leucoscias	1	0	0	0	0	0	0	0	0	0	0	1	0	0	0	1	0	0	0	0	0	0	1	1	1	0	1	0	0	0	0	1	0	0	0	0	0	0	0	1	0	0
Cowling et al. (2019)	Fabaceae	Schotia	afra var. afra	Schotia afra var. afra	0	0	1	0	0	0	0	0	0	0	1	0	0	0	0	0	0	0	1	0	0	0	1	1	1	1	1	0	1	0	0	0	0	0	0	0	0	0	1	0	0	0
Cowling et al. (2019)	Fabaceae	Tephrosia	capensis	Tephrosia capensis	1	0	0	0	0	0	0	0	0	0	1	0	0	0	0	1	0	0	0	0	0	0	1	1	1	1	1	0	0	0	1	0	0	0	0	0	0	0	0	1	0	0
Cowling et al. (2019)	Fabaceae	Trifolium	burchellianum subsp. burchellianum	Trifolium burchellianum subsp. burchellianum	0	0	0	1	0	0	0	0	0	0	0	0	1	0	0	0	0	0	1	0	0	0	1	1	1	1	1	0	0	0	0	0	0	0	0	0	1	0	0	0	0	0
Cowling et al. (2019)	Fabaceae	Trifolium	stipulaceum	Trifolium stipulaceum	0	0	0	1	0	0	0	0	0	0	0	0	1	0	0	1	0	0	0	0	0	0	1	1	1	0	0	0	0	0	0	0	0	0	0	1	0	0	0	0	0	0
Cowling et al. (2019)	Fabaceae	Vachellia	karroo	Vachellia karroo	0	1	0	0	0	0	0	0	0	0	1	0	0	0	0	0	0	0	1	0	0	0	1	1	1	1	1	1	0	0	0	0	0	0	0	0	0	0	0	1	0	0
Cowling et al. (2019)	Fabaceae	Vigna	vexillata	Vigna vexillata	0	0	0	1	0	0	0	0	0	0	0	1	0	0	0	0	0	0	1	0	0	0	1	1	1	0	1	0	0	0	1	0	0	0	0	0	0	0	0	1	0	0
Manning & Goldblatt (2012a)	Fabaceae	Wiborgiella	dahlgrenii	Wiborgiella dahlgrenii	1	0	0	0	0	0	0	1	0	0	0	0	0	0	0	0	SW	1	0	0	0	1	0	1	0	0	0	0	0	1	0	0	0	0	0	0	0	0	0	0	1	0
Manning & Goldblatt (2012a)	Fabaceae	Wiborgiella	sessilifolia	Wiborgiella sessilifolia	1	0	0	0	0	0	0	1	0	0	0	0	0	0	0	0	AP	0	0	0	0	1	0	1	0	0	0	0	0	1	0	0	0	0	0	0	0	0	0	1	0	0
Bredenkamp (2019)	Frankeniaceae	Frankenia	repens	Frankenia repens	0	0	0	0	0	1	0	0	0	0	0	0	0	1	1	0	0	0	0	0	0	0	1	1	0	1	0	0	0	0	0	0	0	0	0	0	1	0	0	0	0	0
Low (2011) in Cowling et al. (2019)	Fumariaceae	Cysticapnos	vesicaria	Cysticapnos vesicaria	0	1	0	0	0	0	0	0	1	0	0	0	0	0	1	0	0	0	0	0	0	0	1	1	1	0	1	0	0	0	0	0	0	0	0	0	0	1	0	0	0	0
Cowling et al. (2019)	Gentianaceae	Chironia	baccifera	Chironia baccifera	1	0	0	0	0	0	0	0	0	0	1	0	0	0	0	0	0	0	1	0	0	0	1	1	1	1	1	0	0	0	1	0	0	0	0	0	0	0	0	0	1	0
Cowling et al. (2019)	Gentianaceae	Chironia	decumbens	Chironia decumbens	0	0	0	0	0	1	0	0	0	0	1	0	0	0	0	1	0	0	0	0	1	0	0	1	0	0	0	0	0	0	0	0	0	0	0	0	1	0	0	0	0	0
Cowling et al. (2019)	Gentianaceae	Chironia	peduncularis	Chironia peduncularis	0	0	0	0	0	1	0	0	0	0	1	0	0	0	0	0	SE	0	0	0	1	0	0	1	0	0	0	0	0	0	0	0	0	0	0	0	1	0	0	0	0	0
Marais & Verdoorn 1963	Gentianaceae	Chironia	linoides subsp. emarginata	Chironia linoides subsp. emarginata	1	0	0	0	0	0	0	0	0	0	1	0	0	0	0	1	0	0	0	0	0	0	1	1	0	1	0	0	0	0	1	0	0	0	0	0	0	0	0	1	0	0
Marais & Verdoorn 1963	Gentianaceae	Chironia	linoides subsp. nana	Chironia linoides subsp. nana	1	0	0	0	0	0	0	0	0	0	1	0	0	0	0	1	0	0	0	0	0	0	1	1	0	1	1	0	0	0	1	0	0	0	0	0	0	0	0	1	0	0
Manning & Goldblatt (2012a)	Gentianaceae	Chironia	tetragona	Chironia tetragona	1	0	0	0	0	0	0	0	0	0	1	0	0	0	0	1	0	0	0	0	0	0	1	1	1	1	1	0	0	0	0	0	0	0	0	1	0	0	0	0	0	0
Low (2011) in Cowling et al. (2019)	Gentianaceae	Orphium	frutescens	Orphium frutescens	0	0	0	0	0	1	0	1	0	0	0	0	0	0	0	1	0	0	0	0	0	0	1	1	1	1	1	0	0	1	0	0	0	0	0	0	0	0	0	1	0	0
Low (2011) in Cowling et al. (2019)	Gentianaceae	Sebaea	albens	Sebaea albens	1	0	0	0	0	0	0	0	0	1	0	0	0	0	0	1	0	0	0	0	0	0	1	1	1	0	1	0	0	0	0	0	0	0	0	1	0	0	0	0	0	0
Manning & Goldblatt (2012a)	Gentianaceae	Sebaea	ambigua	Sebaea ambigua	1	0	0	0	0	0	0	0	0	1	0	0	0	0	0	1	0	0	0	0	0	0	1	1	1	0	0	0	0	0	0	0	0	0	0	1	0	0	0	0	0	0
Cowling et al. (2019)	Gentianaceae	Sebaea	aurea	Sebaea aurea	1	0	0	0	0	0	0	0	0	1	0	0	0	0	0	1	0	0	0	0	0	0	1	1	1	0	1	0	0	0	0	0	0	0	0	1	0	0	0	0	0	0
Manning & Goldblatt (2012a)	Gentianaceae	Sebaea	minutiflora	Sebaea minutiflora	1	0	0	0	0	0	0	0	0	1	0	0	0	0	0	1	0	0	0	0	1	0	0	1	0	0	0	0	0	0	0	0	0	0	0	1	0	0	0	0	0	0
Marais & Verdoorn 1963	Gentianaceae	Sebaea	zeyheri subsp. acutiloba	Sebaea zeyheri subsp. acutiloba	1	0	0	0	0	0	0	0	0	1	0	0	0	0	0	1	0	0	0	0	0	0	1	1	0	0	1	0	0	0	0	0	0	0	0	1	0	0	0	0	0	0
Marais & Verdoorn 1963	Gentianaceae	Sebaea	zeyheri subsp. zeyheri	Sebaea zeyheri subsp. zeyheri	1	0	0	0	0	0	0	0	0	1	0	0	0	0	0	1	0	0	0	0	0	0	1	1	0	1	0	0	0	0	0	0	0	0	0	1	0	0	0	0	0	0
Cowling et al. (2019)	Geraniaceae	Geranium	incanum	Geranium incanum	0	0	0	1	0	0	0	0	0	0	0	0	0	1	0	0	0	0	1	0	0	0	1	1	0	0	1	0	0	0	0	0	0	0	0	0	1	0	0	0	0	0
Cowling et al. (2019)	Geraniaceae	Geranium	ornithopodon	Geranium ornithopodon	0	0	1	0	0	0	0	0	0	0	0	0	0	1	0	1	0	0	0	0	0	0	1	1	1	0	0	0	0	0	0	0	0	0	0	0	1	0	0	0	0	0
Cowling et al. (2019)	Geraniaceae	Monsonia	emarginata	Monsonia emarginata	1	0	0	0	0	0	0	0	0	0	0	0	1	0	0	1	0	0	0	0	0	0	1	1	1	1	1	0	0	0	0	0	0	0	0	0	1	0	0	0	0	0
B. Adriaan Grobler, personal observation (https://www.inaturalist.org/observations?q=CFR_coastal_flora&user_id=adriaan_grobler)	Geraniaceae	Pelargonium	alchemilloides	Pelargonium alchemilloides	1	0	0	0	0	0	0	0	1	0	0	0	0	0	0	0	0	0	1	0	0	0	1	1	1	1	1	0	0	0	0	0	0	0	0	0	1	0	0	0	0	0
Manning & Goldblatt (2012a)	Geraniaceae	Pelargonium	betulinum	Pelargonium betulinum	1	0	0	0	0	0	0	0	1	0	0	0	0	0	0	1	0	0	0	0	1	1	0	1	0	0	0	0	0	0	1	0	0	0	0	0	0	0	0	1	0	0
Richard M. Cowling, personal observation	Geraniaceae	Pelargonium	candicans	Pelargonium candicans	1	0	0	0	0	0	0	0	1	0	0	0	0	0	0	1	0	0	0	0	0	0	1	1	1	1	1	0	0	0	1	0	0	0	0	0	0	0	0	1	0	0
Cowling et al. (2019)	Geraniaceae	Pelargonium	capitatum	Pelargonium capitatum	0	0	0	0	1	0	0	0	1	0	0	0	0	0	0	0	0	0	1	0	1	0	0	1	0	0	0	0	0	0	0	0	0	0	0	0	1	0	0	0	0	0
Manning & Goldblatt (2012a)	Geraniaceae	Pelargonium	dipetalum	Pelargonium dipetalum	1	0	0	0	0	0	0	0	1	0	0	0	0	0	0	1	0	0	0	0	0	0	1	1	1	1	1	0	0	0	0	0	0	0	1	0	0	0	0	0	0	0
Low (2011) in Cowling et al. (2019)	Geraniaceae	Pelargonium	gibbosum	Pelargonium gibbosum	1	0	0	0	0	0	0	0	1	0	0	0	0	0	1	0	0	0	0	0	1	0	0	1	0	0	0	0	0	0	1	0	0	0	0	0	0	0	0	1	0	0
Cowling et al. (2019)	Geraniaceae	Pelargonium	grossularioides	Pelargonium grossularioides	0	0	0	0	0	0	1	0	1	0	0	0	0	0	0	0	0	0	1	0	0	0	1	1	1	1	1	0	0	0	0	0	0	0	0	1	0	0	0	0	0	0
B. Adriaan Grobler, personal observation (URL LINK)	Geraniaceae	Pelargonium	lobatum	Pelargonium lobatum	1	0	0	0	0	0	0	0	1	0	0	0	0	0	0	1	0	0	0	0	0	0	1	1	1	1	1	0	0	0	0	0	0	0	1	0	0	0	0	0	0	0
Low (2011) in Cowling et al. (2019)	Geraniaceae	Pelargonium	myrrhifolium	Pelargonium myrrhifolium	1	0	0	0	0	0	0	0	1	0	0	0	0	0	1	0	0	0	0	0	0	0	1	1	1	1	1	0	0	0	1	0	0	0	0	0	0	0	0	1	0	0
Manning & Goldblatt (2012a)	Geraniaceae	Pelargonium	peltatum	Pelargonium peltatum	0	1	0	0	0	0	0	0	1	0	0	0	0	0	0	1	0	0	0	0	0	0	1	1	1	1	1	0	0	0	0	0	0	0	0	0	0	1	0	0	0	0
Low (2011) in Cowling et al. (2019)	Geraniaceae	Pelargonium	senecioides	Pelargonium senecioides	1	0	0	0	0	0	0	0	1	0	0	0	0	0	1	0	0	0	0	0	0	0	1	1	0	0	1	0	0	0	0	0	0	0	0	1	0	0	0	0	0	0
Privett & Lutzeyer (2010) in Cowling et al. (2019)	Geraniaceae	Pelargonium	suburbanum subsp. bipinnatifidum	Pelargonium suburbanum subsp. bipinnatifidum	1	0	0	0	0	0	0	0	1	0	0	0	0	0	0	1	0	0	0	0	1	0	0	1	0	0	0	0	0	0	1	0	0	0	0	0	0	0	0	1	0	0
Cowling et al. (2019)	Geraniaceae	Pelargonium	suburbanum subsp. suburbanum	Pelargonium suburbanum subsp. suburbanum	1	0	0	0	0	0	0	0	1	0	0	0	0	0	0	0	SE	1	0	0	1	0	0	1	0	0	0	0	0	0	1	0	0	0	0	0	0	0	0	1	0	0
Low (2011) in Cowling et al. (2019)	Geraniaceae	Pelargonium	triste	Pelargonium triste	1	0	0	0	0	0	0	0	1	0	0	0	0	0	1	0	0	0	0	0	0	0	1	1	1	1	1	0	0	0	0	0	0	0	1	0	0	0	0	0	0	0
Cowling et al. (2019)	Goodeniaceae	Scaevola	plumieri	Scaevola plumieri	0	0	0	1	0	0	0	0	0	0	0	1	0	0	0	0	0	0	1	1	1	0	0	1	0	0	0	0	0	0	0	0	0	0	0	0	1	0	0	0	0	0
Cowling et al. (2019)	Gunneraceae	Gunnera	perpensa	Gunnera perpensa	0	0	0	0	0	1	0	0	0	0	0	1	0	0	0	0	0	0	1	0	0	0	1	1	1	1	1	0	0	0	0	0	0	0	0	0	1	0	0	0	0	0
Cowling et al. (2019)	Haemodoraceae	Wachendorfia	paniculata	Wachendorfia paniculata	1	0	0	0	0	0	0	1	0	0	0	0	0	0	0	1	0	0	0	0	0	0	1	1	1	0	1	0	0	0	0	0	0	0	1	0	0	0	0	0	0	0
Manning & Goldblatt (2012a)	Hemerocallidaceae	Caesia	sabulosa	Caesia sabulosa	1	0	0	0	0	0	0	0	0	0	0	0	1	0	1	0	0	0	0	0	0	0	1	1	1	0	1	0	0	0	0	0	0	0	1	0	0	0	0	0	0	0
Manning & Goldblatt (2012a)	Hyacinthaceae	Albuca	batteniana	Albuca batteniana	0	0	0	0	1	0	0	0	0	1	0	0	0	0	0	1	0	0	0	0	1	0	0	1	0	0	0	0	0	0	0	0	0	0	1	0	0	0	0	0	0	0
Cowling et al. (2019)	Hyacinthaceae	Albuca	bracteata	Albuca bracteata	0	0	1	0	0	0	0	0	0	1	0	0	0	0	0	0	0	0	1	0	0	0	1	1	1	1	1	0	0	0	0	0	0	0	1	0	0	0	0	0	0	0
Low (2011) in Cowling et al. (2019)	Hyacinthaceae	Albuca	canadensis	Albuca canadensis	1	0	0	0	0	0	0	0	0	1	0	0	0	0	1	0	0	0	0	0	0	0	1	1	1	1	1	0	0	0	0	0	0	0	1	0	0	0	0	0	0	0
Cowling et al. (2019)	Hyacinthaceae	Albuca	cooperi	Albuca cooperi	1	0	0	0	0	0	0	0	0	1	0	0	0	0	0	0	0	0	1	0	0	0	1	1	1	1	1	0	0	0	0	0	0	0	1	0	0	0	0	0	0	0
Low (2011) in Cowling et al. (2019)	Hyacinthaceae	Albuca	flaccida	Albuca flaccida	1	0	0	0	0	0	0	0	0	1	0	0	0	0	1	0	0	0	0	0	1	0	0	1	0	0	0	0	0	0	0	0	0	0	1	0	0	0	0	0	0	0
Manning & Goldblatt (2012a)	Hyacinthaceae	Albuca	fragrans	Albuca fragrans	1	0	0	0	0	0	0	0	0	1	0	0	0	0	0	1	0	0	0	0	0	0	1	1	1	0	1	0	0	0	0	0	0	0	1	0	0	0	0	0	0	0
Manning & Goldblatt (2012a)	Hyacinthaceae	Albuca	grandis	Albuca grandis	0	1	0	0	0	0	0	0	0	1	0	0	0	0	1	0	0	0	0	0	1	0	0	1	0	0	0	0	0	0	0	0	0	0	1	0	0	0	0	0	0	0
Cowling et al. (2019)	Hyacinthaceae	Albuca	nelsonii	Albuca nelsonii	0	0	0	0	1	0	0	0	0	1	0	0	0	0	0	0	0	0	1	0	1	0	0	1	0	0	0	0	0	0	0	0	0	0	1	0	0	0	0	0	0	0
Manning & Goldblatt (2012a)	Hyacinthaceae	Daubenya	zeyheri	Daubenya zeyheri	1	0	0	0	0	0	0	0	1	0	0	0	0	0	0	0	SW	1	0	0	0	1	0	1	0	0	0	0	0	0	0	0	0	0	1	0	0	0	0	0	0	0
B. Adriaan Grobler, personal observation (https://www.inaturalist.org/observations?q=CFR_coastal_flora&user_id=adriaan_grobler)	Hyacinthaceae	Dipcadi	brevifolium	Dipcadi brevifolium	0	0	0	1	0	0	0	0	0	0	0	0	1	0	0	0	0	0	1	0	0	0	1	1	1	1	0	0	0	0	0	0	0	0	1	0	0	0	0	0	0	0
Cowling et al. (2019)	Hyacinthaceae	Dipcadi	viride	Dipcadi viride	0	0	0	1	0	0	0	0	0	0	0	0	1	0	0	0	0	0	1	0	0	0	1	1	1	1	0	0	0	0	0	0	0	0	1	0	0	0	0	0	0	0
Richard M. Cowling, personal observation	Hyacinthaceae	Drimia	exuviata	Drimia exuviata	1	0	0	0	0	0	0	0	0	0	0	0	1	0	1	0	0	0	0	0	0	0	1	1	1	1	1	0	0	0	0	0	0	0	1	0	0	0	0	0	0	0
Manning & Goldblatt (2012a)	Hyacinthaceae	Drimia	media	Drimia media	1	0	0	0	0	0	0	0	0	0	0	0	1	0	0	1	0	0	0	0	0	0	1	1	1	0	1	0	0	0	0	0	0	0	1	0	0	0	0	0	0	0
Cowling et al. (2019)	Hyacinthaceae	Eucomis	autumnalis subsp. autumnalis	Eucomis autumnalis subsp. autumnalis	1	0	0	0	0	0	0	0	0	1	0	0	0	0	0	0	0	0	1	0	0	0	1	1	1	0	0	0	0	0	0	0	0	0	1	0	0	0	0	0	0	0
Cowling et al. (2019)	Hyacinthaceae	Lachenalia	algoensis	Lachenalia algoensis	0	0	0	1	0	0	0	1	0	0	0	0	0	0	0	0	SE	0	0	0	1	0	0	1	0	0	0	0	0	0	0	0	0	0	1	0	0	0	0	0	0	0
Low (2011) in Cowling et al. (2019)	Hyacinthaceae	Lachenalia	bulbifera	Lachenalia bulbifera	1	0	0	0	0	0	0	1	0	0	0	0	0	0	0	1	0	0	0	0	1	0	0	1	0	0	0	0	0	0	0	0	0	0	1	0	0	0	0	0	0	0
Manning & Goldblatt (2012a)	Hyacinthaceae	Lachenalia	calcicola	Lachenalia calcicola	1	0	0	0	0	0	0	1	0	0	0	0	0	0	0	1	0	0	0	0	0	1	0	1	0	0	0	0	0	0	0	0	0	0	1	0	0	0	0	0	0	0
Manning & Goldblatt (2012a)	Hyacinthaceae	Lachenalia	ensifolia	Lachenalia ensifolia	1	0	0	0	0	0	0	1	0	0	0	0	0	0	0	0	0	0	1	0	0	0	1	1	1	1	1	0	0	0	0	0	0	0	1	0	0	0	0	0	0	0
Manning & Goldblatt (2012a)	Hyacinthaceae	Lachenalia	sessiliflora	Lachenalia sessiliflora	1	0	0	0	0	0	0	1	0	0	0	0	0	0	0	0	AP	1	0	0	0	1	0	1	0	0	0	0	0	0	0	0	0	0	1	0	0	0	0	0	0	0
Manning & Goldblatt (2012a)	Hyacinthaceae	Lachenalia	paucifolia	Lachenalia paucifolia	0	0	0	0	1	0	0	1	0	0	0	0	0	0	0	0	SW	1	0	0	0	0	1	1	0	1	0	0	0	0	0	0	0	0	1	0	0	0	0	0	0	0
Manning & Goldblatt (2012a)	Hyacinthaceae	Lachenalia	rosea	Lachenalia rosea	0	0	0	0	0	1	0	1	0	0	0	0	0	0	0	1	0	0	0	0	0	0	1	1	1	1	1	0	0	0	0	0	0	0	1	0	0	0	0	0	0	0
Low (2011) in Cowling et al. (2019)	Hyacinthaceae	Lachenalia	punctata	Lachenalia punctata	1	0	0	0	0	0	0	1	0	0	0	0	0	0	1	0	0	0	0	0	0	0	1	1	1	1	1	0	0	0	0	0	0	0	1	0	0	0	0	0	0	0
Manning & Goldblatt (2012a)	Hyacinthaceae	Lachenalia	variegata	Lachenalia variegata	1	0	0	0	0	0	0	1	0	0	0	0	0	0	0	1	0	0	0	0	0	0	1	1	1	0	1	0	0	0	0	0	0	0	1	0	0	0	0	0	0	0
Manning & Goldblatt (2012a)	Hyacinthaceae	Ledebouria	ovalifolia	Ledebouria ovalifolia	1	0	0	0	0	0	0	0	1	0	0	0	0	0	0	1	0	0	0	0	0	0	1	1	1	1	1	0	0	0	0	0	0	0	1	0	0	0	0	0	0	0
Manning & Goldblatt (2012a)	Hyacinthaceae	Ledebouria	undulata	Ledebouria undulata	1	0	0	0	0	0	0	0	1	0	0	0	0	0	1	0	0	0	0	0	0	0	1	1	1	1	1	0	0	0	0	0	0	0	1	0	0	0	0	0	0	0
Manning (2019)	Hyacinthaceae	Massonia	hirsuta	Massonia hirsuta	1	0	0	0	0	0	0	1	0	0	0	0	0	0	0	0	SE	1	0	0	1	0	0	1	0	0	0	0	0	0	0	0	0	0	1	0	0	0	0	0	0	0
Manning (2019)	Hyacinthaceae	Massonia	longipes	Massonia longipes	1	0	0	0	0	0	0	1	0	0	0	0	0	0	0	1	0	0	0	1	1	1	0	1	0	0	0	0	0	0	0	0	0	0	1	0	0	0	0	0	0	0
Manning & Goldblatt (2012a)	Hyacinthaceae	Ornithogalum	conicum	Ornithogalum conicum	1	0	0	0	0	0	0	0	0	0	0	0	1	0	0	1	0	0	0	0	0	0	1	1	1	1	1	0	0	0	0	0	0	0	1	0	0	0	0	0	0	0
Cowling et al. (2019)	Hyacinthaceae	Ornithogalum	graminifolium	Ornithogalum graminifolium	1	0	0	0	0	0	0	0	0	0	0	0	1	0	0	0	0	0	1	0	0	0	1	1	1	1	1	0	0	0	0	0	0	0	1	0	0	0	0	0	0	0
Cowling et al. (2019)	Hyacinthaceae	Veltheimia	bracteata	Veltheimia bracteata	0	0	0	0	1	0	0	0	1	0	0	0	0	0	0	0	SE	0	0	0	1	0	0	1	0	0	0	0	0	0	0	0	0	0	1	0	0	0	0	0	0	0
Cowling et al. (2019)	Hypoxidaceae	Empodium	gloriosum	Empodium gloriosum	1	0	0	0	0	0	0	1	0	0	0	0	0	0	0	1	0	0	0	0	0	0	1	1	1	1	1	0	0	0	0	0	0	0	1	0	0	0	0	0	0	0
Cowling et al. (2019)	Hypoxidaceae	Hypoxis	villosa	Hypoxis villosa	0	0	0	1	0	0	0	0	0	0	1	0	0	0	0	0	0	0	1	0	0	0	1	1	1	0	1	0	0	0	0	0	0	0	1	0	0	0	0	0	0	0
Cowling et al. (2019)	Icacinaceae	Apodytes	dimidiata subsp. dimidiata	Apodytes dimidiata subsp. dimidiata	0	0	1	0	0	0	0	0	0	0	1	0	0	0	0	0	0	0	1	0	0	0	1	1	1	1	1	1	0	0	0	0	0	0	0	0	0	0	1	0	0	0
Richard M. Cowling, personal observation	Iridaceae	Aristea	africana	Aristea africana	1	0	0	0	0	0	0	0	0	1	0	0	0	0	0	1	0	0	0	0	0	0	1	1	1	1	1	0	0	0	0	0	0	0	1	0	0	0	0	0	0	0
B. Adriaan Grobler, personal observation (https://www.inaturalist.org/observations?q=CFR_coastal_flora&user_id=adriaan_grobler)	Iridaceae	Aristea	pusilla	Aristea pusilla	1	0	0	0	0	0	0	0	0	1	0	0	0	0	0	1	0	0	0	0	1	0	0	1	0	0	0	0	0	0	0	0	0	0	1	0	0	0	0	0	0	0
Cowling et al. (2019)	Iridaceae	Aristea	ecklonii	Aristea ecklonii	0	0	1	0	0	0	0	0	0	1	0	0	0	0	0	0	0	0	1	0	0	0	1	1	1	1	1	0	0	0	0	0	0	0	1	0	0	0	0	0	0	0
Manning & Goldblatt (2012a)	Iridaceae	Aristea	palustris	Aristea palustris	0	0	0	0	0	1	0	0	0	1	0	0	0	0	0	0	AP	1	0	0	0	1	0	1	0	0	0	0	0	0	0	0	0	0	1	0	0	0	0	0	0	0
Manning & Goldblatt (2012a)	Iridaceae	Babiana	ambigua	Babiana ambigua	1	0	0	0	0	0	0	1	0	0	0	0	0	0	0	1	0	0	0	0	0	0	1	1	1	1	1	0	0	0	0	0	0	0	1	0	0	0	0	0	0	0
Manning & Goldblatt (2012a)	Iridaceae	Babiana	hirsuta	Babiana hirsuta	1	0	0	0	0	0	0	1	0	0	0	0	0	0	1	0	0	0	0	0	0	1	0	1	0	0	0	0	0	0	0	0	0	0	1	0	0	0	0	0	0	0
Manning & Goldblatt (2012a)	Iridaceae	Babiana	montana	Babiana montana	1	0	0	0	0	0	0	1	0	0	0	0	0	0	0	0	AP	1	0	0	0	0	1	1	1	0	0	0	0	0	0	0	0	0	1	0	0	0	0	0	0	0
Goldblatt & Manning (2007)	Iridaceae	Babiana	nana subsp. nana	Babiana nana subsp. nana	1	0	0	0	0	0	0	1	0	0	0	0	0	0	0	0	SW	0	0	0	0	0	1	1	0	0	1	0	0	0	0	0	0	0	1	0	0	0	0	0	0	0
Goldblatt & Manning (2007)	Iridaceae	Babiana	nana subsp. maculata	Babiana nana subsp. maculata	1	0	0	0	0	0	0	1	0	0	0	0	0	0	0	1	0	0	0	0	0	0	1	1	0	0	1	0	0	0	0	0	0	0	1	0	0	0	0	0	0	0
Goldblatt & Manning (2010)	Iridaceae	Babiana	ringens subsp. australis	Babiana ringens subsp. australis	1	0	0	0	0	0	0	1	0	0	0	0	0	0	0	1	0	0	0	0	0	0	1	1	0	0	1	0	0	0	0	0	0	0	1	0	0	0	0	0	0	0
Goldblatt & Manning (2010)	Iridaceae	Babiana	ringens subsp. ringens	Babiana ringens subsp. ringens	1	0	0	0	0	0	0	1	0	0	0	0	0	0	0	0	SW	0	0	0	0	0	1	1	0	0	1	0	0	0	0	0	0	0	1	0	0	0	0	0	0	0
Manning & Goldblatt (2012a)	Iridaceae	Babiana	tubiflora	Babiana tubiflora	1	0	0	0	0	0	0	1	0	0	0	0	0	0	0	1	0	0	0	1	0	0	1	1	0	0	1	0	0	0	0	0	0	0	1	0	0	0	0	0	0	0
Low (2011) in Cowling et al. (2019)	Iridaceae	Babiana	tubulosa	Babiana tubulosa	1	0	0	0	0	0	0	1	0	0	0	0	0	0	0	0	SW	1	0	0	0	0	1	1	0	0	1	0	0	0	0	0	0	0	1	0	0	0	0	0	0	0
Cowling et al. (2019)	Iridaceae	Chasmanthe	aethiopica	Chasmanthe aethiopica	0	1	0	0	0	0	0	1	0	0	0	0	0	0	0	1	0	0	0	0	1	0	0	1	0	0	0	0	0	0	0	0	0	0	1	0	0	0	0	0	0	0
Low (2011) in Cowling et al. (2019)	Iridaceae	Ferraria	crispa	Ferraria crispa	1	0	0	0	0	0	0	1	0	0	0	0	0	0	0	1	0	0	0	0	0	0	1	1	1	1	1	0	0	0	0	0	0	0	1	0	0	0	0	0	0	0
Manning & Goldblatt (2012a)	Iridaceae	Ferraria	densepunctulata	Ferraria densepunctulata	1	0	0	0	0	0	0	1	0	0	0	0	0	0	0	0	SW	1	0	0	1	1	0	1	0	0	0	0	0	0	0	0	0	0	1	0	0	0	0	0	0	0
Goldblatt & Manning (2011)	Iridaceae	Ferraria	foliosa	Ferraria foliosa	0	0	0	0	1	0	0	1	0	0	0	0	0	0	1	0	0	0	0	0	1	0	0	1	0	0	0	0	0	0	0	0	0	0	1	0	0	0	0	0	0	0
Manning & Goldblatt (2012a)	Iridaceae	Ferraria	parva	Ferraria parva	1	0	0	0	0	0	0	1	0	0	0	0	0	0	0	0	SW	1	0	0	0	0	1	1	0	0	1	0	0	0	0	0	0	0	1	0	0	0	0	0	0	0
Manning & Goldblatt (2012a)	Iridaceae	Freesia	caryophyllacea	Freesia caryophyllacea	1	0	0	0	0	0	0	1	0	0	0	0	0	0	0	1	0	0	0	0	0	0	1	1	1	1	1	0	0	0	0	0	0	0	1	0	0	0	0	0	0	0
Manning & Goldblatt (2010)	Iridaceae	Freesia	leichtlinii subsp. alba	Freesia leichtlinii subsp. alba	0	1	0	0	0	0	0	1	0	0	0	0	0	0	0	1	0	0	0	0	1	0	0	1	0	0	0	0	0	0	0	0	0	0	1	0	0	0	0	0	0	0
Manning & Goldblatt (2010)	Iridaceae	Freesia	leichtlinii subsp. leichtlinii	Freesia leichtlinii subsp. leichtlinii	0	1	0	0	0	0	0	1	0	0	0	0	0	0	0	0	AP	1	0	0	0	1	0	1	0	0	0	0	0	0	0	0	0	0	1	0	0	0	0	0	0	0
Manning & Goldblatt (2012a)	Iridaceae	Freesia	viridis subsp. viridis	Freesia viridis subsp. viridis	1	0	0	0	0	0	0	1	0	0	0	0	0	0	1	0	0	0	0	1	1	1	0	1	0	0	0	0	0	0	0	0	0	0	1	0	0	0	0	0	0	0
Manning & Goldblatt (2012a)	Iridaceae	Geissorhiza	tenella	Geissorhiza tenella	1	0	0	0	0	0	0	1	0	0	0	0	0	0	0	1	0	0	0	0	0	0	1	1	1	0	1	0	0	0	0	0	0	0	1	0	0	0	0	0	0	0
Manning & Goldblatt (2012a)	Iridaceae	Gladiolus	caeruleus	Gladiolus caeruleus	1	0	0	0	0	0	0	0	0	1	0	0	0	0	0	0	SW	1	0	0	1	1	0	1	0	0	0	0	0	0	0	0	0	0	1	0	0	0	0	0	0	0
Low (2011) in Cowling et al. (2019)	Iridaceae	Gladiolus	carinatus	Gladiolus carinatus	1	0	0	0	0	0	0	0	0	1	0	0	0	0	1	0	0	0	0	0	0	0	1	1	1	1	1	0	0	0	0	0	0	0	1	0	0	0	0	0	0	0
Low (2011) in Cowling et al. (2019)	Iridaceae	Gladiolus	cunonius	Gladiolus cunonius	1	0	0	0	0	0	0	0	0	1	0	0	0	0	0	1	0	0	0	0	1	0	0	1	0	0	0	0	0	0	0	0	0	0	1	0	0	0	0	0	0	0
Cowling et al. (2019)	Iridaceae	Gladiolus	floribundus	Gladiolus floribundus	1	0	0	0	0	0	0	0	0	1	0	0	0	0	0	1	0	0	0	0	0	0	1	1	1	1	1	0	0	0	0	0	0	0	1	0	0	0	0	0	0	0
Manning & Goldblatt (2012a)	Iridaceae	Gladiolus	griseus	Gladiolus griseus	0	1	0	0	0	0	0	0	0	1	0	0	0	0	0	0	SW	1	0	0	1	0	0	1	0	0	0	0	0	0	0	0	0	0	1	0	0	0	0	0	0	0
Cowling et al. (2019)	Iridaceae	Gladiolus	gueinzii	Gladiolus gueinzii	0	0	0	0	1	0	0	0	0	1	0	0	0	0	0	1	0	0	0	0	1	0	0	1	0	0	0	0	0	0	0	0	0	0	1	0	0	0	0	0	0	0
Cowling et al. (2019)	Iridaceae	Gladiolus	huttonii	Gladiolus huttonii	0	0	0	1	0	0	0	0	0	1	0	0	0	0	0	0	SE	0	0	0	0	0	1	1	0	0	1	0	0	0	0	0	0	0	1	0	0	0	0	0	0	0
Manning & Goldblatt (2012a)	Iridaceae	Gladiolus	inflexus	Gladiolus inflexus	1	0	0	0	0	0	0	0	0	1	0	0	0	0	0	0	SW	0	0	0	0	0	1	1	1	0	0	0	0	0	0	0	0	0	1	0	0	0	0	0	0	0
Manning & Goldblatt (2012a)	Iridaceae	Gladiolus	miniatus	Gladiolus miniatus	1	0	0	0	0	0	0	0	0	1	0	0	0	0	0	0	AP	1	0	0	0	1	0	1	0	0	0	0	0	0	0	0	0	0	1	0	0	0	0	0	0	0
Manning & Goldblatt (2012a)	Iridaceae	Gladiolus	rogersii	Gladiolus rogersii	1	0	0	0	0	0	0	0	0	1	0	0	0	0	0	1	0	0	0	0	0	0	1	1	1	0	1	0	0	0	0	0	0	0	1	0	0	0	0	0	0	0
Manning & Goldblatt (2012a)	Iridaceae	Gladiolus	tristis	Gladiolus tristis	1	0	0	0	0	0	0	0	0	1	0	0	0	0	0	1	0	0	0	0	0	0	1	1	1	1	1	0	0	0	0	0	0	0	1	0	0	0	0	0	0	0
Manning & Goldblatt (2012a)	Iridaceae	Gladiolus	vaginatus	Gladiolus vaginatus	1	0	0	0	0	0	0	0	0	1	0	0	0	0	0	1	0	0	0	0	0	0	1	1	0	1	1	0	0	0	0	0	0	0	1	0	0	0	0	0	0	0
Manning & Goldblatt (2012a)	Iridaceae	Gladiolus	variegatus	Gladiolus variegatus	1	0	0	0	0	0	0	0	0	1	0	0	0	0	0	0	AP	1	0	0	0	1	0	1	0	0	0	0	0	0	0	0	0	0	1	0	0	0	0	0	0	0
Cowling et al. (2019)	Iridaceae	Gladiolus	wilsonii	Gladiolus wilsonii	0	0	0	1	0	0	0	0	0	1	0	0	0	0	0	0	SE	0	0	0	0	0	1	1	1	0	1	0	0	0	0	0	0	0	1	0	0	0	0	0	0	0
Manning & Goldblatt (2012a)	Iridaceae	Hesperantha	juncifolia	Hesperantha juncifolia	0	0	0	0	0	1	0	0	1	0	0	0	0	0	0	0	AP	1	0	0	0	1	0	1	0	0	0	0	0	0	0	0	0	0	1	0	0	0	0	0	0	0
Cowling et al. (2019)	Iridaceae	Hesperantha	radiata subsp. radiata	Hesperantha radiata subsp. radiata	0	0	0	1	0	0	0	0	1	0	0	0	0	0	0	0	0	0	1	0	0	0	1	1	1	1	1	0	0	0	0	0	0	0	1	0	0	0	0	0	0	0
Manning & Goldblatt (2012a)	Iridaceae	Ixia	calendulacea	Ixia calendulacea	1	0	0	0	0	0	0	1	0	0	0	0	0	0	1	0	0	0	0	0	0	0	1	1	1	0	1	0	0	0	0	0	0	0	1	0	0	0	0	0	0	0
Privett & Lutzeyer (2010) in Cowling et al. (2019)	Iridaceae	Ixia	flexuosa	Ixia flexuosa	1	0	0	0	0	0	0	1	0	0	0	0	0	0	0	1	0	0	0	0	0	0	1	1	0	1	1	0	0	0	0	0	0	0	1	0	0	0	0	0	0	0
Manning & Goldblatt (2012a)	Iridaceae	Ixia	micrandra	Ixia micrandra	1	0	0	0	0	0	0	1	0	0	0	0	0	0	0	1	0	0	0	0	0	0	1	1	1	0	0	0	0	0	0	0	0	0	1	0	0	0	0	0	0	0
Cowling et al. (2019)	Iridaceae	Ixia	orientalis	Ixia orientalis	1	0	0	0	0	0	0	1	0	0	0	0	0	0	0	1	0	0	0	0	0	0	1	1	1	0	1	0	0	0	0	0	0	0	1	0	0	0	0	0	0	0
Manning & Goldblatt (2012a)	Iridaceae	Ixia	purpureorosea	Ixia purpureorosea	1	0	0	0	0	0	0	1	0	0	0	0	0	0	0	0	SW	1	0	0	1	1	0	1	0	0	0	0	0	0	0	0	0	0	1	0	0	0	0	0	0	0
Low (2011) in Cowling et al. (2019)	Iridaceae	Lapeirousia	anceps	Lapeirousia anceps	1	0	0	0	0	0	0	1	0	0	0	0	0	0	1	0	0	0	0	0	0	0	1	1	1	1	1	0	0	0	0	0	0	0	1	0	0	0	0	0	0	0
Low (2011) in Cowling et al. (2019)	Iridaceae	Melasphaerula	graminea	Melasphaerula graminea	0	1	0	0	0	0	0	1	0	0	0	0	0	0	1	0	0	0	0	0	0	0	1	1	1	1	1	0	0	0	0	0	0	0	1	0	0	0	0	0	0	0
Manning & Goldblatt (2012a)	Iridaceae	Moraea	albiflora	Moraea albiflora	1	0	0	0	0	0	0	0	1	0	0	0	0	0	0	1	0	0	0	0	0	0	1	1	0	1	0	0	0	0	0	0	0	0	1	0	0	0	0	0	0	0
Cowling et al. (2019)	Iridaceae	Moraea	algoensis	Moraea algoensis	1	0	0	0	0	0	0	0	1	0	0	0	0	0	0	1	0	0	0	0	0	0	1	1	1	1	1	0	0	0	0	0	0	0	1	0	0	0	0	0	0	0
Cowling et al. (2019)	Iridaceae	Moraea	australis	Moraea australis	0	0	0	1	0	0	0	0	1	0	0	0	0	0	0	0	SE	0	0	1	1	0	0	1	0	0	0	0	0	0	0	0	0	0	1	0	0	0	0	0	0	0
Privett & Lutzeyer (2010) in Cowling et al. (2019)	Iridaceae	Moraea	bellendenii	Moraea bellendenii	1	0	0	0	0	0	0	0	1	0	0	0	0	0	0	1	0	0	0	0	0	0	1	1	0	1	0	0	0	0	0	0	0	0	1	0	0	0	0	0	0	0
B. Adriaan Grobler, personal observation (https://www.inaturalist.org/observations?q=CFR_coastal_flora&user_id=adriaan_grobler)	Iridaceae	Moraea	britteniae	Moraea britteniae	0	0	0	1	0	0	0	0	1	0	0	0	0	0	0	0	SE	0	0	0	1	0	0	1	0	0	0	0	0	0	0	0	0	0	1	0	0	0	0	0	0	0
Manning & Goldblatt (2012a)	Iridaceae	Moraea	bulbillifera subsp. bulbillifera	Moraea bulbillifera subsp. bulbillifera	1	0	0	0	0	0	0	0	1	0	0	0	0	0	0	1	0	0	0	0	0	0	1	1	1	0	1	0	0	0	0	0	0	0	1	0	0	0	0	0	0	0
Manning & Goldblatt (2012a)	Iridaceae	Moraea	calcicola	Moraea calcicola	1	0	0	0	0	0	0	0	1	0	0	0	0	0	0	0	SW	1	0	0	0	1	0	1	0	0	0	0	0	0	0	0	0	0	1	0	0	0	0	0	0	0
Privett & Lutzeyer (2010) in Cowling et al. (2019)	Iridaceae	Moraea	collina	Moraea collina	1	0	0	0	0	0	0	0	1	0	0	0	0	0	0	0	SW	0	0	0	0	0	1	1	1	1	1	0	0	0	0	0	0	0	1	0	0	0	0	0	0	0
Cowling et al. (2019)	Iridaceae	Moraea	elliotii	Moraea elliotii	0	0	0	1	0	0	0	0	1	0	0	0	0	0	0	0	0	0	1	0	0	0	1	1	1	1	0	0	0	0	0	0	0	0	1	0	0	0	0	0	0	0
Low (2011) in Cowling et al. (2019)	Iridaceae	Moraea	fugax	Moraea fugax	1	0	0	0	0	0	0	0	1	0	0	0	0	0	1	0	0	0	0	0	0	0	1	1	1	0	1	0	0	0	0	0	0	0	1	0	0	0	0	0	0	0
Richard M. Cowling, personal observation	Iridaceae	Moraea	gawleri	Moraea gawleri	1	0	0	0	0	0	0	0	1	0	0	0	0	0	1	0	0	0	0	0	0	0	1	1	1	1	1	0	0	0	0	0	0	0	1	0	0	0	0	0	0	0
Manning & Goldblatt (2012a)	Iridaceae	Moraea	loubseri	Moraea loubseri	1	0	0	0	0	0	0	0	1	0	0	0	0	0	0	0	SW	1	0	0	0	1	0	1	0	0	0	0	0	0	0	0	0	0	1	0	0	0	0	0	0	0
Privett & Lutzeyer (2010) in Cowling et al. (2019)	Iridaceae	Moraea	miniata	Moraea miniata	1	0	0	0	0	0	0	0	1	0	0	0	0	0	0	0	0	0	1	0	0	0	1	1	1	1	1	0	0	0	0	0	0	0	1	0	0	0	0	0	0	0
Privett & Lutzeyer (2010) in Cowling et al. (2019)	Iridaceae	Moraea	neglecta	Moraea neglecta	1	0	0	0	0	0	0	0	1	0	0	0	0	0	0	1	0	0	0	0	0	0	1	1	1	0	1	0	0	0	0	0	0	0	1	0	0	0	0	0	0	0
B. Adriaan Grobler, personal observation (https://www.inaturalist.org/observations?q=CFR_coastal_flora&user_id=adriaan_grobler)	Iridaceae	Moraea	polyanthos	Moraea polyanthos	1	0	0	0	0	0	0	0	1	0	0	0	0	0	0	1	0	0	0	0	0	0	1	1	1	1	1	0	0	0	0	0	0	0	1	0	0	0	0	0	0	0
Privett & Lutzeyer (2010) in Cowling et al. (2019)	Iridaceae	Moraea	setifolia	Moraea setifolia	1	0	0	0	0	0	0	0	1	0	0	0	0	0	1	0	0	0	0	0	0	0	1	1	1	1	1	0	0	0	0	0	0	0	1	0	0	0	0	0	0	0
Manning & Goldblatt (2012a)	Iridaceae	Moraea	hainebachiana	Moraea hainebachiana	1	0	0	0	0	0	0	0	1	0	0	0	0	0	0	0	SW	1	0	0	0	1	0	1	0	0	0	0	0	0	0	0	0	0	1	0	0	0	0	0	0	0
Cowling et al. (2019)	Iridaceae	Moraea	spathulata	Moraea spathulata	0	0	0	0	0	1	0	0	1	0	0	0	0	0	0	0	0	0	1	0	0	0	1	1	1	1	1	0	0	0	0	0	0	0	1	0	0	0	0	0	0	0
Low (2011) in Cowling et al. (2019)	Iridaceae	Moraea	tripetala subsp. tripetala	Moraea tripetala subsp. tripetala	1	0	0	0	0	0	0	0	1	0	0	0	0	0	0	1	0	0	0	0	0	0	1	1	1	1	1	0	0	0	0	0	0	0	1	0	0	0	0	0	0	0
Manning & Goldblatt (2012a)	Iridaceae	Romulea	barkerae	Romulea barkerae	1	0	0	0	0	0	0	1	0	0	0	0	0	0	0	0	SW	1	0	0	0	1	0	1	0	0	0	0	0	0	0	0	0	0	1	0	0	0	0	0	0	0
Privett & Lutzeyer (2010) in Cowling et al. (2019)	Iridaceae	Romulea	dichotoma	Romulea dichotoma	1	0	0	0	0	0	0	1	0	0	0	0	0	0	0	1	0	0	0	0	0	0	1	1	0	0	1	0	0	0	0	0	0	0	1	0	0	0	0	0	0	0
Privett & Lutzeyer (2010) in Cowling et al. (2019)	Iridaceae	Romulea	flava	Romulea flava	1	0	0	0	0	0	0	1	0	0	0	0	0	0	1	0	0	0	0	0	0	0	1	1	1	1	1	0	0	0	0	0	0	0	1	0	0	0	0	0	0	0
B. Adriaan Grobler, personal observation (https://www.inaturalist.org/observations?q=CFR_coastal_flora&user_id=adriaan_grobler)	Iridaceae	Romulea	gigantea	Romulea gigantea	0	0	0	0	0	1	0	1	0	0	0	0	0	0	0	1	0	0	0	0	0	0	1	1	0	0	1	0	0	0	0	0	0	0	1	0	0	0	0	0	0	0
Low (2011) in Cowling et al. (2019)	Iridaceae	Romulea	obscura	Romulea obscura	1	0	0	0	0	0	0	1	0	0	0	0	0	0	0	1	0	0	0	0	0	0	1	1	0	0	1	0	0	0	0	0	0	0	1	0	0	0	0	0	0	0
Cowling et al. (2019)	Iridaceae	Romulea	rosea	Romulea rosea	1	0	0	0	0	0	0	1	0	0	0	0	0	0	1	0	0	0	0	0	0	0	1	1	1	1	1	0	0	0	0	0	0	0	1	0	0	0	0	0	0	0
Low (2011) in Cowling et al. (2019)	Iridaceae	Romulea	tabularis	Romulea tabularis	0	0	0	0	0	1	0	1	0	0	0	0	0	0	1	0	0	0	0	0	1	1	0	1	0	0	0	0	0	0	0	0	0	0	1	0	0	0	0	0	0	0
Manning & Goldblatt (2012a)	Iridaceae	Sparaxis	calcicola	Sparaxis calcicola	0	1	0	0	0	0	0	1	0	0	0	0	0	0	0	0	SW	1	0	0	0	1	0	1	0	0	0	0	0	0	0	0	0	0	1	0	0	0	0	0	0	0
Manning & Goldblatt (2012a)	Iridaceae	Tritonia	deusta subsp. miniata	Tritonia deusta subsp. miniata	1	0	0	0	0	0	0	1	0	0	0	0	0	0	0	1	0	0	0	0	0	0	1	1	0	1	0	0	0	0	0	0	0	0	1	0	0	0	0	0	0	0
Manning & Goldblatt (2012a)	Iridaceae	Tritonia	squalida	Tritonia squalida	1	0	0	0	0	0	0	1	0	0	0	0	0	0	0	0	AP	1	0	0	0	1	0	1	0	0	0	0	0	0	0	0	0	0	1	0	0	0	0	0	0	0
Manning & Goldblatt (2012a)	Iridaceae	Watsonia	fergusoniae	Watsonia fergusoniae	1	0	0	0	0	0	0	1	0	0	0	0	0	0	0	0	AP	0	0	0	0	1	0	1	0	0	0	0	0	0	0	0	0	0	1	0	0	0	0	0	0	0
https://www.inaturalist.org/observations/39791129	Juncaceae	Juncus	acutus	Juncus acutus	0	0	0	0	0	1	0	0	0	0	0	0	0	1	0	0	0	0	1	0	0	0	1	1	0	1	0	0	0	0	0	0	1	0	0	0	0	0	0	0	0	0
Cowling et al. (2019)	Juncaceae	Juncus	krausii subsp. krausii	Juncus krausii subsp. krausii	0	0	0	0	0	1	0	0	0	0	0	0	0	1	0	0	0	0	1	0	0	0	1	1	1	1	1	0	0	0	0	0	1	0	0	0	0	0	0	0	0	0
Cowling et al. (2019)	Juncaceae	Juncus	capensis	Juncus capensis	0	0	0	0	0	1	0	0	0	0	0	0	0	1	0	1	0	0	0	0	0	0	1	1	1	0	1	0	0	0	0	0	1	0	0	0	0	0	0	0	0	0
K�cke et al. (2010)	Juncaginaceae	Triglochin	buchenaui	Triglochin buchenaui	0	0	0	0	0	1	0	0	0	0	0	0	0	1	0	1	0	0	0	1	1	0	0	1	0	0	0	0	0	0	0	0	1	0	0	0	0	0	0	0	0	0
K�cke et al. (2010)	Juncaginaceae	Triglochin	bulbosa subsp. bulbosa	Triglochin bulbosa subsp. bulbosa	0	0	0	0	0	1	0	0	0	0	0	0	0	1	0	1	0	0	0	0	0	0	1	1	0	1	0	0	0	0	0	0	1	0	0	0	0	0	0	0	0	0
K�cke et al. (2010)	Juncaginaceae	Triglochin	bulbosa subsp. calcicola	Triglochin bulbosa subsp. calcicola	0	0	0	0	0	1	0	0	0	0	0	0	0	1	0	1	0	0	0	1	0	1	0	1	0	0	0	0	0	0	0	0	1	0	0	0	0	0	0	0	0	0
K�cke et al. (2010)	Juncaginaceae	Triglochin	elongata	Triglochin elongata	0	0	0	0	0	1	0	0	0	0	0	0	0	1	0	0	0	0	1	0	0	0	1	1	0	1	0	0	0	0	0	0	1	0	0	0	0	0	0	0	0	0
Cowling et al. (2019)	Juncaginaceae	Triglochin	striata	Triglochin striata	0	0	0	0	0	1	0	0	0	0	0	0	0	1	0	0	0	0	1	0	1	0	0	1	0	0	0	0	0	0	0	0	1	0	0	0	0	0	0	0	0	0
B. Adriaan Grobler, personal observation (https://www.inaturalist.org/observations?q=CFR_coastal_flora&user_id=adriaan_grobler)	Lamiaceae	Ballota	africana	Ballota africana	0	0	0	0	0	0	1	0	0	0	0	0	1	0	0	0	0	0	1	0	0	0	1	1	1	1	1	0	0	1	0	0	0	0	0	0	0	0	0	1	0	0
Cowling et al. (2019)	Lamiaceae	Leonotis	leonurus	Leonotis leonurus	0	0	0	0	0	0	1	0	0	1	0	0	0	0	0	0	0	0	1	0	0	0	1	1	1	1	1	0	0	1	0	0	0	0	0	0	0	0	0	1	0	0
B. Adriaan Grobler, personal observation (https://www.inaturalist.org/observations?q=CFR_coastal_flora&user_id=adriaan_grobler)	Lamiaceae	Leonotis	ocymifolia	Leonotis ocymifolia	0	0	0	0	0	0	1	0	0	1	0	0	0	0	0	0	0	0	1	0	0	0	1	1	1	1	1	0	0	1	0	0	0	0	0	0	0	0	0	1	0	0
Cowling et al. (2019)	Lamiaceae	Mentha	aquatica	Mentha aquatica	0	0	0	0	0	1	0	0	0	0	0	0	1	0	0	0	0	0	1	0	0	0	1	1	1	1	1	0	0	0	0	0	0	0	0	0	1	0	0	0	0	0
Cowling et al. (2019)	Lamiaceae	Salvia	aurea	Salvia aurea	0	1	0	0	0	0	0	0	0	0	0	0	0	1	1	0	0	0	0	0	1	0	0	1	0	0	0	0	0	1	0	0	0	0	0	0	0	0	0	1	0	0
Manning & Goldblatt (2012a)	Lamiaceae	Salvia	lanceolata	Salvia lanceolata	0	1	0	0	0	0	0	0	0	0	0	0	0	1	1	0	0	0	0	0	0	0	1	1	1	0	1	0	0	1	0	0	0	0	0	0	0	0	0	1	0	0
B. Adriaan Grobler, personal observation (https://www.inaturalist.org/observations?q=CFR_coastal_flora&user_id=adriaan_grobler)	Lamiaceae	Salvia	repens	Salvia repens	0	0	0	1	0	0	0	0	0	0	0	0	0	1	0	0	0	0	1	0	0	0	1	1	0	1	1	0	0	1	0	0	0	0	0	0	0	0	0	1	0	0
Bredenkamp (2019)	Lamiaceae	Salvia	scabra	Salvia scabra	0	1	0	0	0	0	0	0	0	0	0	0	0	1	0	0	SE	0	0	0	0	0	1	1	0	1	1	0	0	1	0	0	0	0	0	0	0	0	0	1	0	0
Cowling et al. (2019)	Lamiaceae	Stachys	aethiopica	Stachys aethiopica	0	0	0	1	0	0	0	0	0	0	0	0	1	0	0	0	0	0	1	0	0	0	1	1	1	1	1	0	0	0	0	0	0	0	0	0	1	0	0	0	0	0
Cowling et al. (2019)	Lauraceae	Cassytha	ciliolata	Cassytha ciliolata	0	1	0	0	0	0	0	0	0	0	0	1	0	0	0	1	0	0	0	0	0	0	1	1	1	1	1	0	0	0	0	0	0	0	0	0	0	1	0	0	0	0
Cowling et al. (2019)	Limeaceae	Limeum	aethiopicum	Limeum aethiopicum	1	0	0	0	0	0	0	0	0	1	0	0	0	0	0	0	0	0	1	0	0	0	1	1	0	1	0	0	0	0	1	0	0	0	0	0	0	0	0	1	0	0
B. Adriaan Grobler, personal observation (URL LINK)	Limeaceae	Limeum	telephioides	Limeum telephioides	1	0	0	0	0	0	0	0	0	1	0	0	0	0	0	1	0	0	0	0	0	0	1	1	0	1	0	0	0	0	1	0	0	0	0	0	0	0	0	1	0	0
Cowling et al. (2019)	Linaceae	Linum	aethiopicum	Linum aethiopicum	1	0	0	0	0	0	0	0	0	0	0	1	0	0	0	1	0	0	0	0	0	0	1	1	0	0	1	0	0	1	0	0	0	0	0	0	0	0	0	1	0	0
Cowling et al. (2019)	Linaceae	Linum	africanum	Linum africanum	1	0	0	0	0	0	0	0	0	0	0	1	0	0	0	1	0	0	0	0	0	0	1	1	1	0	1	0	0	1	0	0	0	0	0	0	0	0	0	1	0	0
Low (2011) in Cowling et al. (2019)	Lobeliaceae	Cyphia	crenata	Cyphia crenata	1	0	0	0	0	0	0	0	1	0	0	0	0	0	1	0	0	0	0	0	0	0	1	1	0	0	1	0	0	0	0	0	0	0	0	0	0	1	0	0	0	0
Cowling et al. (2019)	Lobeliaceae	Cyphia	heterophylla	Cyphia heterophylla	0	1	0	0	0	0	0	0	1	0	0	0	0	0	0	0	SE	0	0	0	1	1	0	1	0	0	0	0	0	0	0	0	0	0	0	0	0	1	0	0	0	0
Manning & Goldblatt (2012a)	Lobeliaceae	Cyphia	undulata	Cyphia undulata	0	1	0	0	0	0	0	0	1	0	0	0	0	0	0	1	0	0	0	0	0	1	0	1	0	0	0	0	0	0	0	0	0	0	0	0	0	1	0	0	0	0
Cowling et al. (2019)	Lobeliaceae	Grammatotheca	bergiana	Grammatotheca bergiana	0	0	0	0	0	1	0	0	1	0	0	0	0	0	0	0	0	0	1	0	0	0	1	1	1	0	1	0	0	0	0	0	0	0	0	0	1	0	0	0	0	0
Cowling et al. (2019)	Lobeliaceae	Lobelia	anceps	Lobelia anceps	0	0	0	0	1	0	0	0	0	0	0	1	0	0	0	0	0	0	1	0	0	0	1	1	1	1	1	0	0	0	0	0	0	0	0	0	1	0	0	0	0	0
Manning & Goldblatt (2012a)	Lobeliaceae	Lobelia	barkerae	Lobelia barkerae	1	0	0	0	0	0	0	0	0	0	0	0	0	1	0	0	AP	1	0	0	0	1	0	1	0	0	0	0	0	0	1	0	0	0	0	0	0	0	0	0	1	0
Manning & Goldblatt (2012a)	Lobeliaceae	Lobelia	boivinii	Lobelia boivinii	0	0	0	0	1	0	0	0	0	0	0	0	0	1	0	0	SW	0	0	0	1	0	0	1	0	0	0	0	0	0	0	0	0	0	0	0	1	0	0	0	0	0
Manning & Goldblatt (2012a)	Lobeliaceae	Lobelia	comosa	Lobelia comosa	1	0	0	0	0	0	0	0	0	0	0	0	0	1	0	1	0	0	0	0	0	0	1	1	1	0	1	0	0	0	0	0	0	0	0	1	0	0	0	0	0	0
Low (2011) in Cowling et al. (2019)	Lobeliaceae	Lobelia	erinus	Lobelia erinus	1	0	0	0	0	0	0	0	0	0	0	0	0	1	0	0	0	0	1	0	0	0	1	1	1	1	1	0	0	0	0	0	0	0	0	0	1	0	0	0	0	0
Privett & Lutzeyer (2010) in Cowling et al. (2019)	Lobeliaceae	Lobelia	linearis	Lobelia linearis	1	0	0	0	0	0	0	0	0	0	0	0	0	1	0	1	0	0	0	0	0	0	1	1	1	0	1	0	0	0	1	0	0	0	0	0	0	0	0	0	1	0
Manning & Goldblatt (2012a)	Lobeliaceae	Lobelia	valida	Lobelia valida	1	0	0	0	0	0	0	0	0	0	0	0	0	1	0	0	AP	0	0	0	0	1	0	1	0	0	0	0	0	0	0	0	0	0	0	0	1	0	0	0	0	0
Manning & Goldblatt (2012a)	Lobeliaceae	Lobelia	zwartkopensis	Lobelia zwartkopensis	0	0	0	0	0	1	0	0	0	0	0	0	0	1	0	0	SE	1	0	0	0	1	0	1	0	0	0	0	0	0	0	0	0	0	0	0	1	0	0	0	0	0
Cowling et al. (2019)	Lobeliaceae	Monopsis	unidentata subsp. intermedia	Monopsis unidentata subsp. intermedia	1	0	0	0	0	0	0	1	0	0	0	0	0	0	0	0	0	0	1	0	0	0	1	1	1	0	0	0	0	0	0	0	0	0	0	0	1	0	0	0	0	0
Cowling et al. (2019)	Lobeliaceae	Monopsis	unidentata subsp. unidentata	Monopsis unidentata subsp. unidentata	1	0	0	0	0	0	0	1	0	0	0	0	0	0	0	1	0	0	0	0	0	0	1	1	1	0	1	0	0	0	0	0	0	0	0	0	1	0	0	0	0	0
Cowling et al. (2019)	Malvaceae	Anisodontea	scabrosa	Anisodontea scabrosa	1	0	0	0	0	0	0	1	0	0	0	0	0	0	0	0	0	0	1	0	0	0	1	1	1	1	1	0	0	1	0	0	0	0	0	0	0	0	0	1	0	0
Cowling et al. (2019)	Malvaceae	Grewia	occidentalis var. occidentalis	Grewia occidentalis var. occidentalis	0	0	1	0	0	0	0	0	0	0	0	1	0	0	0	0	0	0	1	0	0	0	1	1	1	1	1	0	1	0	0	0	0	0	0	0	0	0	1	0	0	0
Cowling et al. (2019)	Malvaceae	Hermannia	althaeifolia	Hermannia althaeifolia	0	0	0	1	0	0	0	0	1	0	0	0	0	0	1	0	0	0	0	0	0	0	1	1	1	1	1	0	0	1	0	0	0	0	0	0	0	0	0	1	0	0
B. Adriaan Grobler, personal observation (https://www.inaturalist.org/observations?q=CFR_coastal_flora&user_id=adriaan_grobler)	Malvaceae	Hermannia	althaeoides	Hermannia althaeoides	1	0	0	0	0	0	0	0	1	0	0	0	0	0	0	0	0	0	1	0	0	0	1	1	1	1	1	0	0	0	1	0	0	0	0	0	0	0	0	1	0	0
Manning & Goldblatt (2012a)	Malvaceae	Hermannia	concinnifolia	Hermannia concinnifolia	1	0	0	0	0	0	0	0	1	0	0	0	0	0	0	0	AP	0	0	0	0	1	0	1	0	0	0	0	0	1	0	0	0	0	0	0	0	0	0	1	0	0
Manning & Goldblatt (2012a)	Malvaceae	Hermannia	decumbens	Hermannia decumbens	1	0	0	0	0	0	0	0	1	0	0	0	0	0	0	1	0	0	0	1	1	1	0	1	0	0	0	0	0	0	1	0	0	0	0	0	0	0	0	1	0	0
B. Adriaan Grobler, personal observation (https://www.inaturalist.org/observations?q=CFR_coastal_flora&user_id=adriaan_grobler)	Malvaceae	Hermannia	filifolia	Hermannia filifolia	1	0	0	0	0	0	0	0	1	0	0	0	0	0	0	0	0	0	1	0	0	0	1	1	1	1	1	0	0	1	0	0	0	0	0	0	0	0	0	1	0	0
Cowling et al. (2019)	Malvaceae	Hermannia	flammea	Hermannia flammea	1	0	0	0	0	0	0	0	1	0	0	0	0	0	0	1	0	0	0	0	0	0	1	1	1	0	1	0	0	0	1	0	0	0	0	0	0	0	0	1	0	0
Manning & Goldblatt (2012a)	Malvaceae	Hermannia	flammula	Hermannia flammula	1	0	0	0	0	0	0	0	1	0	0	0	0	0	0	1	0	0	0	0	0	0	1	1	1	1	1	0	0	0	1	0	0	0	0	0	0	0	0	1	0	0
Manning & Goldblatt (2012a)	Malvaceae	Hermannia	heterophylla	Hermannia heterophylla	1	0	0	0	0	0	0	0	1	0	0	0	0	0	1	0	0	0	0	0	0	0	1	1	0	0	1	0	0	0	1	0	0	0	0	0	0	0	0	1	0	0
https://www.inaturalist.org/observations/11001097	Malvaceae	Hermannia	holosericea	Hermannia holosericea	1	0	0	0	0	0	0	0	1	0	0	0	0	0	0	0	0	0	1	0	0	0	1	1	1	0	1	0	0	1	0	0	0	0	0	0	0	0	0	1	0	0
Manning & Goldblatt (2012a)	Malvaceae	Hermannia	joubertiana	Hermannia joubertiana	1	0	0	0	0	0	0	0	1	0	0	0	0	0	0	0	AP	0	0	0	0	1	0	1	0	0	0	0	0	0	1	0	0	0	0	0	0	0	0	1	0	0
Manning & Goldblatt (2012a)	Malvaceae	Hermannia	lacera	Hermannia lacera	1	0	0	0	0	0	0	0	1	0	0	0	0	0	0	1	0	0	0	0	1	0	0	1	0	0	0	0	0	0	1	0	0	0	0	0	0	0	0	1	0	0
Manning & Goldblatt (2012a)	Malvaceae	Hermannia	muirii	Hermannia muirii	1	0	0	0	0	0	0	0	1	0	0	0	0	0	0	0	AP	1	0	0	0	1	0	1	0	0	0	0	0	0	1	0	0	0	0	0	0	0	0	1	0	0
Low (2011) in Cowling et al. (2019)	Malvaceae	Hermannia	pinnata	Hermannia pinnata	1	0	0	0	0	0	0	0	1	0	0	0	0	0	0	1	0	0	0	0	0	0	1	1	0	0	1	0	0	0	1	0	0	0	0	0	0	0	0	1	0	0
Verdoorn (1980)	Malvaceae	Hermannia	procumbens subsp. myrrhifolia	Hermannia procumbens subsp. myrrhifolia	1	0	0	0	0	0	0	0	1	0	0	0	0	0	0	0	SW	1	0	0	0	0	1	1	0	0	1	0	0	0	1	0	0	0	0	0	0	0	0	1	0	0
Verdoorn (1980)	Malvaceae	Hermannia	procumbens subsp. procumbens	Hermannia procumbens subsp. procumbens	1	0	0	0	0	0	0	0	1	0	0	0	0	0	0	0	SW	1	0	0	1	0	0	1	0	0	0	0	0	0	1	0	0	0	0	0	0	0	0	1	0	0
Richard M. Cowling, personal observation	Malvaceae	Hermannia	salvifolia	Hermannia salvifolia	1	0	0	0	0	0	0	0	1	0	0	0	0	0	0	1	0	0	0	0	0	0	1	1	1	1	1	0	0	1	0	0	0	0	0	0	0	0	0	1	0	0
Manning & Goldblatt (2012a)	Malvaceae	Hermannia	scabricaulis	Hermannia scabricaulis	1	0	0	0	0	0	0	0	1	0	0	0	0	0	0	1	0	0	0	0	0	1	0	1	0	0	0	0	0	0	1	0	0	0	0	0	0	0	0	1	0	0
Manning & Goldblatt (2012a)	Malvaceae	Hermannia	scordifolia	Hermannia scordifolia	1	0	0	0	0	0	0	0	1	0	0	0	0	0	1	0	0	0	0	0	1	0	0	1	0	0	0	0	0	0	1	0	0	0	0	0	0	0	0	1	0	0
Manning & Goldblatt (2012a)	Malvaceae	Hermannia	sp. 1	Hermannia sp. 1	1	0	0	0	0	0	0	0	1	0	0	0	0	0	0	0	SW	1	0	0	1	0	0	1	0	0	0	0	0	0	1	0	0	0	0	0	0	0	0	1	0	0
B. Adriaan Grobler, personal observation (https://www.inaturalist.org/observations?q=CFR_coastal_flora&user_id=adriaan_grobler)	Malvaceae	Hermannia	stipulacea	Hermannia stipulacea	1	0	0	0	0	0	0	0	1	0	0	0	0	0	0	1	0	0	0	0	0	0	1	1	1	0	0	0	0	0	1	0	0	0	0	0	0	0	0	1	0	0
Manning & Goldblatt (2012a)	Malvaceae	Hermannia	ternifolia	Hermannia ternifolia	1	0	0	0	0	0	0	0	1	0	0	0	0	0	0	1	0	0	0	0	0	0	1	1	1	1	1	0	0	0	1	0	0	0	0	0	0	0	0	1	0	0
Manning & Goldblatt (2012a)	Malvaceae	Hermannia	trifoliata	Hermannia trifoliata	1	0	0	0	0	0	0	0	1	0	0	0	0	0	0	0	AP	0	0	0	0	1	0	1	0	0	0	0	0	0	1	0	0	0	0	0	0	0	0	1	0	0
Cowling et al. (2019)	Menispermaceae	Cissampelos	capensis	Cissampelos capensis	0	1	0	0	0	0	0	0	0	0	0	1	0	0	1	0	0	0	0	0	0	0	1	1	1	1	1	0	0	0	0	1	0	0	0	0	0	0	1	0	0	0
Manning & Goldblatt (2012a)	Molluginaceae	Coelanthum	verticillatum	Coelanthum verticillatum	1	0	0	0	0	0	0	1	0	0	0	0	0	0	1	0	0	0	0	0	1	0	0	1	0	0	0	0	0	0	0	0	0	0	0	1	0	0	0	0	0	0
Manning & Goldblatt (2012a)	Kewaceae	Kewa	arenicola	Kewa arenicola	0	0	0	0	0	1	0	0	0	1	0	0	0	0	0	1	0	0	0	1	1	0	0	1	0	0	0	0	0	0	0	0	0	0	0	1	0	0	0	0	0	0
Manning & Goldblatt (2012a)	Kewaceae	Kewa	trachysperma	Kewa trachysperma	0	0	0	0	0	1	0	0	0	1	0	0	0	0	0	0	SW	1	0	0	1	0	0	1	0	0	0	0	0	0	0	0	0	0	0	1	0	0	0	0	0	0
Manning & Goldblatt (2012a)	Molluginaceae	Pharnaceum	cordifolium	Pharnaceum cordifolium	0	0	0	0	1	0	0	1	0	0	0	0	0	0	0	0	SW	1	0	0	1	0	0	1	0	0	0	0	0	0	0	0	0	0	0	0	1	0	0	0	0	0
Manning & Goldblatt (2012a)	Molluginaceae	Pharnaceum	croceum	Pharnaceum croceum	1	0	0	0	0	0	0	1	0	0	0	0	0	0	1	0	0	0	0	0	0	0	1	1	0	0	1	0	0	0	0	0	0	0	0	1	0	0	0	0	0	0
Cowling et al. (2019)	Molluginaceae	Pharnaceum	dichotomum	Pharnaceum dichotomum	1	0	0	0	0	0	0	1	0	0	0	0	0	0	0	0	0	0	1	0	0	0	1	1	1	0	1	0	0	0	1	0	0	0	0	0	0	0	0	1	0	0
Low (2011) in Cowling et al. (2019)	Molluginaceae	Pharnaceum	incanum	Pharnaceum incanum	1	0	0	0	0	0	0	1	0	0	0	0	0	0	1	0	0	0	0	0	0	0	1	1	1	0	1	0	0	0	1	0	0	0	0	0	0	0	0	1	0	0
Low (2011) in Cowling et al. (2019)	Molluginaceae	Pharnaceum	lanatum	Pharnaceum lanatum	1	0	0	0	0	0	0	1	0	0	0	0	0	0	0	0	0	0	1	0	0	0	1	1	0	0	1	0	0	0	1	0	0	0	0	0	0	0	0	1	0	0
Privett & Lutzeyer (2010) in Cowling et al. (2019)	Molluginaceae	Pharnaceum	lineare	Pharnaceum lineare	1	0	0	0	0	0	0	1	0	0	0	0	0	0	1	0	0	0	0	0	0	0	1	1	0	0	1	0	0	0	0	0	0	0	0	0	1	0	0	0	0	0
Low (2011) in Cowling et al. (2019)	Molluginaceae	Pharnaceum	microphyllum var. microphyllum	Pharnaceum microphyllum var. microphyllum	1	0	0	0	0	0	0	1	0	0	0	0	0	0	1	0	0	0	0	0	1	1	0	1	0	0	0	0	0	0	1	0	0	0	0	0	0	0	0	1	0	0
Cowling et al. (2019)	Molluginaceae	Pharnaceum	thunbergii	Pharnaceum thunbergii	0	1	0	0	0	0	0	1	0	0	0	0	0	0	0	0	0	0	1	0	1	0	0	1	0	0	0	0	0	0	0	0	0	0	0	0	1	0	0	0	0	0
Cowling et al. (2019)	Myricaceae	Morella	cordifolia	Morella cordifolia	0	1	0	0	0	0	0	0	0	0	0	0	0	1	0	1	0	0	0	1	1	1	0	1	0	0	0	0	0	1	0	0	0	0	0	0	0	0	1	0	0	0
Cowling et al. (2019)	Myricaceae	Morella	quercifolia	Morella quercifolia	0	1	0	0	0	0	0	0	0	0	0	0	0	1	1	0	0	0	0	0	1	1	0	1	0	0	0	0	0	1	0	0	0	0	0	0	0	0	1	0	0	0
B. Adriaan Grobler, personal observation (https://www.inaturalist.org/observations?q=CFR_coastal_flora&user_id=adriaan_grobler)	Myrsinaceae	Myrsine	africana	Myrsine africana	0	1	0	0	0	0	0	0	0	0	0	1	0	0	0	0	0	0	1	0	0	0	1	1	1	1	1	0	1	0	0	0	0	0	0	0	0	0	1	0	0	0
Cowling et al. (2019)	Myrsinaceae	Rapanea	gilliana	Rapanea gilliana	0	1	0	0	0	0	0	0	0	0	0	1	0	0	0	0	SE	0	0	0	1	0	0	1	0	0	0	0	0	1	0	0	0	0	0	0	0	0	1	0	0	0
Cowling et al. (2019)	Myrsinaceae	Rapanea	melanophloeos	Rapanea melanophloeos	0	0	1	0	0	0	0	0	0	0	0	1	0	0	0	0	0	0	1	0	0	0	1	1	1	1	1	1	0	0	0	0	0	0	0	0	0	0	1	0	0	0
Low (2011) in Cowling et al. (2019)	Neuradaceae	Grielum	grandiflorum	Grielum grandiflorum	1	0	0	0	0	0	0	0	1	0	0	0	0	0	1	0	0	0	0	0	0	0	1	1	0	0	1	0	0	0	0	0	0	0	0	0	1	0	0	0	0	0
Cowling et al. (2019)	Oleaceae	Chionanthus	foveolatus subsp. tomentellus	Chionanthus foveolatus subsp. tomentellus	0	0	1	0	0	0	0	0	1	0	0	0	0	0	0	0	0	0	1	0	0	0	1	1	1	1	1	1	0	0	0	0	0	0	0	0	0	0	1	0	0	0
Manning & Goldblatt (2012a)	Oleaceae	Jasminum	angulare	Jasminum angulare	0	1	0	0	0	0	0	0	0	0	0	1	0	0	0	0	0	0	1	0	0	0	1	1	1	1	1	0	0	0	0	1	0	0	0	0	0	0	1	0	0	0
Cowling et al. (2019)	Oleaceae	Olea	capensis subsp. capensis	Olea capensis subsp. capensis	0	1	0	0	0	0	0	0	0	0	0	1	0	0	0	0	0	0	1	0	0	0	1	1	1	1	1	0	1	0	0	0	0	0	0	0	0	0	1	0	0	0
Privett & Lutzeyer (2010) in Cowling et al. (2019)	Oleaceae	Olea	europaea subsp. cuspidata	Olea europaea subsp. cuspidata	0	0	1	0	0	0	0	0	0	0	0	1	0	0	0	0	0	0	1	0	0	0	1	1	1	1	1	1	0	0	0	0	0	0	0	0	0	0	1	0	0	0
Cowling et al. (2019)	Oleaceae	Olea	exasperata	Olea exasperata	0	1	0	0	0	0	0	0	0	0	0	1	0	0	0	1	0	0	0	1	1	1	0	1	0	0	0	0	1	0	0	0	0	0	0	0	0	0	1	0	0	0
Cowling et al. (2019)	Onagraceae	Epilobium	capense	Epilobium capense	0	0	0	0	0	1	0	0	0	0	0	0	1	0	0	0	0	0	1	0	0	0	1	1	1	1	1	0	0	0	0	0	0	0	0	0	1	0	0	0	0	0
Low (2011) in Cowling et al. (2019)	Onagraceae	Epilobium	hirsutum	Epilobium hirsutum	0	0	0	0	0	1	0	0	0	0	0	0	1	0	0	0	0	0	1	0	0	0	1	1	1	1	1	0	0	0	0	0	0	0	0	0	1	0	0	0	0	0
Manning & Goldblatt (2012a)	Orchidaceae	Acrolophia	bolusii	Acrolophia bolusii	1	0	0	0	0	0	0	1	0	0	0	0	0	0	0	1	0	0	0	0	0	0	1	1	1	0	0	0	0	0	0	0	0	0	1	0	0	0	0	0	0	0
Cowling et al. (2019)	Orchidaceae	Acrolophia	cochlearis	Acrolophia cochlearis	0	0	0	1	0	0	0	1	0	0	0	0	0	0	0	0	0	0	1	0	0	0	1	1	1	1	1	0	0	0	0	0	0	0	1	0	0	0	0	0	0	0
Cowling et al. (2019)	Orchidaceae	Acrolophia	micrantha	Acrolophia micrantha	1	0	0	0	0	0	0	1	0	0	0	0	0	0	0	1	0	0	0	0	0	0	1	1	0	1	0	0	0	0	0	0	0	0	1	0	0	0	0	0	0	0
Cowling et al. (2019)	Orchidaceae	Bonatea	speciosa	Bonatea speciosa	0	1	0	0	0	0	0	0	0	0	1	0	0	0	0	0	0	0	1	0	0	0	1	1	1	1	1	0	0	0	0	0	0	0	1	0	0	0	0	0	0	0
Cowling et al. (2019)	Orchidaceae	Disa	chrysostachya	Disa chrysostachya	0	0	0	0	0	1	0	1	0	0	0	0	0	0	0	0	0	0	1	0	0	0	1	1	1	0	0	0	0	0	0	0	0	0	1	0	0	0	0	0	0	0
Manning & Goldblatt (2012a)	Orchidaceae	Disa	draconis	Disa draconis	1	0	0	0	0	0	0	1	0	0	0	0	0	0	0	0	SW	1	0	0	1	0	0	1	0	0	0	0	0	0	0	0	0	0	1	0	0	0	0	0	0	0
Low (2011) in Cowling et al. (2019)	Orchidaceae	Disperis	villosa	Disperis villosa	1	0	0	0	0	0	0	0	0	0	1	0	0	0	0	1	0	0	0	0	0	0	1	1	1	1	1	0	0	0	0	0	0	0	1	0	0	0	0	0	0	0
Manning & Goldblatt (2012a)	Orchidaceae	Orthochilus	litoralis	Orthochilus litoralis	1	0	0	0	0	0	0	0	0	0	0	1	0	0	0	1	0	0	0	1	1	0	0	1	0	0	0	0	0	0	0	0	0	0	1	0	0	0	0	0	0	0
B. Adriaan Grobler, personal observation (https://www.inaturalist.org/observations?q=CFR_coastal_flora&user_id=adriaan_grobler)	Orchidaceae	Eulophia	parviflora	Eulophia parviflora	1	0	0	0	0	0	0	0	0	0	1	0	0	0	0	0	0	0	1	0	0	0	1	1	1	1	0	0	0	0	0	0	0	0	1	0	0	0	0	0	0	0
Cowling et al. (2019)	Orchidaceae	Eulophia	speciosa	Eulophia speciosa	0	1	0	0	0	0	0	0	0	0	1	0	0	0	0	0	0	0	1	1	0	0	1	1	1	1	1	0	0	0	0	0	0	0	1	0	0	0	0	0	0	0
Manning & Goldblatt (2012a)	Orchidaceae	Habenaria	arenaria	Habenaria arenaria	0	0	1	0	0	0	0	0	0	0	0	1	0	0	0	0	0	0	1	0	0	0	1	1	1	1	1	0	0	0	0	0	0	0	1	0	0	0	0	0	0	0
Privett & Lutzeyer (2010) in Cowling et al. (2019)	Orchidaceae	Holothrix	mundii	Holothrix mundii	0	0	0	1	0	0	0	0	0	1	0	0	0	0	0	1	0	0	0	0	0	0	1	1	1	1	1	0	0	0	0	0	0	0	1	0	0	0	0	0	0	0
Bredenkamp (2019)	Orchidaceae	Holothrix	schlechteriana	Holothrix schlechteriana	0	1	0	0	0	0	0	0	0	1	0	0	0	0	1	0	0	0	0	0	0	0	1	1	1	1	1	0	0	0	0	0	0	0	1	0	0	0	0	0	0	0
Low (2011) in Cowling et al. (2019)	Orchidaceae	Pterygodium	crispum	Pterygodium crispum	1	0	0	0	0	0	0	0	1	0	0	0	0	0	1	0	0	0	0	0	0	0	1	1	1	0	1	0	0	0	0	0	0	0	1	0	0	0	0	0	0	0
Low (2011) in Cowling et al. (2019)	Orchidaceae	Pterygodium	orobanchoides	Pterygodium orobanchoides	1	0	0	0	0	0	0	0	1	0	0	0	0	0	0	1	0	0	0	0	0	0	1	1	1	1	1	0	0	0	0	0	0	0	1	0	0	0	0	0	0	0
Manning & Goldblatt (2012a)	Orchidaceae	Pterygodium	vermiferum	Pterygodium vermiferum	1	0	0	0	0	0	0	0	1	0	0	0	0	0	0	0	AP	1	0	0	0	1	0	1	0	0	0	0	0	0	0	0	0	0	1	0	0	0	0	0	0	0
Privett & Lutzeyer (2010) in Cowling et al. (2019)	Orchidaceae	Pterygodium	volucris	Pterygodium volucris	1	0	0	0	0	0	0	0	1	0	0	0	0	0	0	1	0	0	0	0	0	0	1	1	1	0	1	0	0	0	0	0	0	0	1	0	0	0	0	0	0	0
Low (2011) in Cowling et al. (2019)	Orchidaceae	Satyrium	carneum	Satyrium carneum	1	0	0	0	0	0	0	0	0	1	0	0	0	0	0	1	0	0	0	0	1	1	0	1	1	0	1	0	0	0	0	0	0	0	1	0	0	0	0	0	0	0
Manning & Goldblatt (2012a)	Orchidaceae	Satyrium	emarcidium	Satyrium emarcidium	1	0	0	0	0	0	0	0	0	1	0	0	0	0	0	1	0	0	0	0	1	1	0	1	0	0	0	0	0	0	0	0	0	0	1	0	0	0	0	0	0	0
Cowling et al. (2019)	Orchidaceae	Satyrium	hallackii subsp. hallackii	Satyrium hallackii subsp. hallackii	0	0	0	0	0	1	0	0	0	1	0	0	0	0	0	1	0	0	0	1	1	0	0	1	1	0	0	0	0	0	0	0	0	0	1	0	0	0	0	0	0	0
Richard M. Cowling, personal observation	Orchidaceae	Satyrium	lupulinum	Satyrium lupulinum	1	0	0	0	0	0	0	0	0	1	0	0	0	0	0	1	0	0	0	0	0	0	1	1	1	0	0	0	0	0	0	0	0	0	1	0	0	0	0	0	0	0
B. Adriaan Grobler, personal observation (https://www.inaturalist.org/observations?q=CFR_coastal_flora&user_id=adriaan_grobler)	Orchidaceae	Satyrium	membranaceum	Satyrium membranaceum	0	0	0	1	0	0	0	0	0	1	0	0	0	0	0	0	0	0	1	0	0	0	1	1	1	1	1	0	0	0	0	0	0	0	1	0	0	0	0	0	0	0
Cowling et al. (2019)	Orchidaceae	Satyrium	parviflorum	Satyrium parviflorum	0	0	0	0	0	1	0	0	0	1	0	0	0	0	0	0	0	0	1	0	0	0	1	1	1	1	1	0	0	0	0	0	0	0	1	0	0	0	0	0	0	0
Cowling et al. (2019)	Orchidaceae	Satyrium	princeps	Satyrium princeps	1	0	0	0	0	0	0	0	0	1	0	0	0	0	0	0	SE	0	0	1	1	0	0	1	0	0	0	0	0	0	0	0	0	0	1	0	0	0	0	0	0	0
Cowling et al. (2019)	Orobanchaceae	Alectra	sessiliflora	Alectra sessiliflora	1	0	0	0	0	0	0	0	0	0	0	0	1	0	0	0	0	0	1	0	0	0	1	1	1	1	1	0	0	0	0	0	0	0	0	0	1	0	0	0	0	0
Cowling et al. (2019)	Orobanchaceae	Harveya	pauciflora	Harveya pauciflora	1	0	0	0	0	0	0	0	0	1	0	0	0	0	0	0	0	0	1	0	0	0	1	1	1	0	1	0	0	0	0	0	0	0	0	0	1	0	0	0	0	0
B. Adriaan Grobler, personal observation (https://www.inaturalist.org/observations?q=CFR_coastal_flora&user_id=adriaan_grobler)	Orobanchaceae	Harveya	pumila	Harveya pumila	0	0	0	1	0	0	0	0	0	1	0	0	0	0	0	0	0	0	1	0	0	0	1	1	1	0	1	0	0	0	0	0	0	0	0	0	1	0	0	0	0	0
Manning & Goldblatt (2012a)	Orobanchaceae	Harveya	squamosa	Harveya squamosa	1	0	0	0	0	0	0	0	0	1	0	0	0	0	1	0	0	0	0	0	0	0	1	1	1	0	0	0	0	0	0	0	0	0	0	0	1	0	0	0	0	0
Cowling et al. (2019)	Orobanchaceae	Hyobanche	robusta	Hyobanche robusta	0	0	0	0	1	0	0	0	1	0	0	0	0	0	0	0	SE	0	0	1	1	0	0	1	0	0	0	0	0	0	0	0	0	0	0	0	1	0	0	0	0	0
Cowling et al. (2019)	Orobanchaceae	Hyobanche	sanguinea	Hyobanche sanguinea	1	0	0	0	0	0	0	0	1	0	0	0	0	0	1	0	0	0	0	0	0	0	1	1	1	1	1	0	0	0	0	0	0	0	0	0	1	0	0	0	0	0
Wolfe (2013)	Orobanchaceae	Hyobanche	thinophila	Hyobanche thinophila	0	0	0	0	1	0	0	0	1	0	0	0	0	0	0	1	0	0	0	0	1	0	0	1	0	0	0	0	0	0	0	0	0	0	0	0	1	0	0	0	0	0
Cowling et al. (2019)	Orobanchaceae	Melasma	scabrum	Melasma scabrum	1	0	0	0	0	0	0	0	0	0	0	1	0	0	0	0	0	0	1	0	0	0	1	1	0	0	1	0	0	0	0	0	0	0	0	0	1	0	0	0	0	0
Cowling et al. (2019)	Orobanchaceae	Sopubia	simplex	Sopubia simplex	0	0	0	0	0	1	0	0	0	0	0	1	0	0	0	0	0	0	1	0	0	0	1	1	1	0	1	0	0	0	0	0	0	0	0	0	1	0	0	0	0	0
Manning & Goldblatt (2012a)	Oxalidaceae	Oxalis	burtoniae	Oxalis burtoniae	1	0	0	0	0	0	0	0	0	0	0	0	0	1	0	0	SW	1	0	0	0	1	0	1	0	0	0	0	0	0	0	0	0	0	1	0	0	0	0	0	0	0
Privett & Lutzeyer (2010) in Cowling et al. (2019)	Oxalidaceae	Oxalis	caprina	Oxalis caprina	0	0	0	0	0	0	1	0	0	0	0	0	0	1	0	1	0	0	0	0	0	0	1	1	1	1	1	0	0	0	0	0	0	0	1	0	0	0	0	0	0	0
Cowling et al. (2019)	Oxalidaceae	Oxalis	depressa	Oxalis depressa	1	0	0	0	0	0	0	0	0	0	0	0	0	1	1	0	0	0	0	0	0	0	1	1	1	1	1	0	0	0	0	0	0	0	1	0	0	0	0	0	0	0
Low (2011) in Cowling et al. (2019)	Oxalidaceae	Oxalis	hirta	Oxalis hirta	1	0	0	0	0	0	0	0	0	0	0	0	0	1	1	0	0	0	0	0	0	0	1	1	1	1	1	0	0	0	0	0	0	0	1	0	0	0	0	0	0	0
Cowling et al. (2019)	Oxalidaceae	Oxalis	incarnata	Oxalis incarnata	0	0	1	0	0	0	0	0	0	0	0	0	0	1	0	1	0	0	0	0	0	0	1	1	1	1	1	0	0	0	0	0	0	0	1	0	0	0	0	0	0	0
Low (2011) in Cowling et al. (2019)	Oxalidaceae	Oxalis	obtusa	Oxalis obtusa	1	0	0	0	0	0	0	0	0	0	0	0	0	1	1	0	0	0	0	0	0	0	1	1	1	1	1	0	0	0	0	0	0	0	1	0	0	0	0	0	0	0
Low (2011) in Cowling et al. (2019)	Oxalidaceae	Oxalis	pes-caprae	Oxalis pes-caprae	0	0	0	1	0	0	0	0	0	0	0	0	0	1	1	0	0	0	0	0	0	0	1	1	1	1	1	0	0	0	0	0	0	0	1	0	0	0	0	0	0	0
Low (2011) in Cowling et al. (2019)	Oxalidaceae	Oxalis	polyphylla	Oxalis polyphylla	1	0	0	0	0	0	0	0	0	0	0	0	0	1	0	1	0	0	0	0	0	0	1	1	1	1	1	0	0	0	0	0	0	0	1	0	0	0	0	0	0	0
Low (2011) in Cowling et al. (2019)	Oxalidaceae	Oxalis	purpurea	Oxalis purpurea	1	0	0	0	0	0	0	0	0	0	0	0	0	1	1	0	0	0	0	0	0	0	1	1	1	1	1	0	0	0	0	0	0	0	1	0	0	0	0	0	0	0
Cowling et al. (2019)	Oxalidaceae	Oxalis	smithiana	Oxalis smithiana	0	1	0	0	0	0	0	0	0	0	0	0	0	1	0	0	0	0	1	0	0	0	1	1	1	1	1	0	0	0	0	0	0	0	1	0	0	0	0	0	0	0
B. Adriaan Grobler, personal observation (https://www.inaturalist.org/observations?q=CFR_coastal_flora&user_id=adriaan_grobler)	Oxalidaceae	Oxalis	stellata	Oxalis stellata	1	0	0	0	0	0	0	0	0	0	0	0	0	1	0	1	0	0	0	0	0	0	1	1	0	1	1	0	0	0	0	0	0	0	1	0	0	0	0	0	0	0
Low (2011) in Cowling et al. (2019)	Oxalidaceae	Oxalis	versicolor	Oxalis versicolor	1	0	0	0	0	0	0	0	0	0	0	0	0	1	0	1	0	0	0	0	0	0	1	1	1	1	1	0	0	0	0	0	0	0	1	0	0	0	0	0	0	0
B. Adriaan Grobler, personal observation (https://www.inaturalist.org/observations?q=CFR_coastal_flora&user_id=adriaan_grobler)	Fumariaceae	Cysticapnos	cracca	Cysticapnos cracca	0	1	0	0	0	0	0	0	1	0	0	0	0	0	1	0	0	0	0	0	0	0	1	1	0	1	1	0	0	0	0	0	0	0	0	1	0	0	0	0	0	0
Manning et al. (2009)	Fumariaceae	Cysticapnos	vesicaria subsp. vesicaria	Cysticapnos vesicaria subsp. vesicaria	0	1	0	0	0	0	0	0	1	0	0	0	0	0	0	1	0	0	0	0	0	0	1	1	1	1	1	0	0	0	0	0	0	0	0	1	0	0	0	0	0	0
Manning & Goldblatt (2012a)	Penaeaceae	Brachysiphon	mundii	Brachysiphon mundii	1	0	0	0	0	0	0	1	0	0	0	0	0	0	0	0	AP	1	0	0	0	1	0	1	0	0	0	0	0	0	1	0	0	0	0	0	0	0	0	1	0	0
Manning & Goldblatt (2012a)	Phyllanthaceae	Phyllanthus	heterophyllus	Phyllanthus heterophyllus	1	0	0	0	0	0	0	0	0	0	0	1	0	0	0	0	0	0	1	0	0	0	1	1	0	1	1	0	0	0	1	0	0	0	0	0	0	0	1	0	0	0
Cowling et al. (2019)	Pittosporaceae	Pittosporum	viridiflorum	Pittosporum viridiflorum	0	0	1	0	0	0	0	0	0	0	0	1	0	0	0	0	0	0	1	0	0	0	1	1	1	1	1	1	0	0	0	0	0	0	0	0	0	0	1	0	0	0
Cowling et al. (2019)	Plantaginaceae	Plantago	crassifolia	Plantago crassifolia	0	0	0	0	1	0	0	0	0	0	0	0	0	1	0	0	0	0	1	0	1	1	0	1	0	0	0	0	0	0	0	0	0	0	0	0	1	0	0	0	0	0
Manning & Goldblatt (2012a)	Plumbaginaceae	Limonium	acuminatum	Limonium acuminatum	1	0	0	0	0	0	0	0	0	0	0	0	1	0	0	1	0	0	0	0	1	1	0	1	0	0	0	0	0	0	0	0	0	0	0	0	1	0	0	0	0	0
Low (2011) in Cowling et al. (2019)	Plumbaginaceae	Limonium	billardieri	Limonium billardieri	1	0	0	0	0	0	0	0	0	0	0	0	1	0	0	1	0	0	0	0	1	1	0	1	0	0	0	0	0	0	0	0	0	0	0	0	1	0	0	0	0	0
Manning & Goldblatt (2012a)	Plumbaginaceae	Limonium	capense	Limonium capense	1	0	0	0	0	0	0	0	0	0	0	0	1	0	0	0	SW	1	0	0	1	1	0	1	0	0	0	0	0	0	1	0	0	0	0	0	0	0	0	1	0	0
Low (2011) in Cowling et al. (2019)	Plumbaginaceae	Limonium	equisetinum	Limonium equisetinum	1	0	0	0	0	0	0	0	0	0	0	0	1	0	1	0	0	0	0	0	1	1	0	1	0	0	0	0	0	0	0	0	0	0	0	0	1	0	0	0	0	0
Manning & Goldblatt (2012a)	Plumbaginaceae	Limonium	linifolium	Limonium linifolium	0	0	0	0	0	1	0	0	0	0	0	0	1	0	0	1	0	0	0	1	1	0	0	1	0	0	0	0	0	0	0	0	0	0	0	0	1	0	0	0	0	0
Low (2011) in Cowling et al. (2019)	Plumbaginaceae	Limonium	perigrinum	Limonium perigrinum	1	0	0	0	0	0	0	0	0	0	0	0	1	0	1	0	0	0	0	0	1	0	0	1	0	0	0	0	0	0	0	0	0	0	0	0	1	0	0	0	0	0
Low (2011) in Cowling et al. (2019)	Plumbaginaceae	Limonium	purpuratum	Limonium purpuratum	1	0	0	0	0	0	0	0	0	0	0	0	1	0	0	0	SW	1	0	0	0	0	1	1	0	0	1	0	0	0	0	0	0	0	0	0	1	0	0	0	0	0
Low (2011) in Cowling et al. (2019)	Plumbaginaceae	Limonium	scabrum	Limonium scabrum	1	0	0	0	0	0	0	0	0	0	0	0	1	0	1	0	0	0	0	0	1	0	0	1	0	0	0	0	0	0	0	0	0	0	0	0	1	0	0	0	0	0
Cowling et al. (2019)	Plumbaginaceae	Limonium	sp. nov. 'St Francis'	Limonium sp. nov. 'St Francis'	0	0	0	0	1	0	0	0	0	0	0	0	1	0	0	0	SE	1	0	0	1	0	0	1	0	0	0	0	0	0	0	0	0	0	0	0	1	0	0	0	0	0
Cowling et al. (2019)	Poaceae	Brachiaria	chusqueoides	Brachiaria chusqueoides	0	0	1	0	0	0	0	0	0	0	0	1	0	0	0	0	0	0	1	0	1	0	0	1	0	0	0	0	0	0	0	0	0	1	0	0	0	0	0	0	0	0
Cowling et al. (2019)	Poaceae	Capeochloa	cincta subsp. sericea	Capeochloa cincta subsp. sericea	0	0	0	0	1	0	0	1	0	0	0	0	0	0	0	0	SE	1	0	0	1	0	0	1	0	0	0	0	0	0	0	0	0	1	0	0	0	0	0	0	0	0
Low (2011) in Cowling et al. (2019)	Poaceae	Cladoraphis	cyperoides	Cladoraphis cyperoides	0	0	0	0	1	0	0	0	0	1	0	0	0	0	0	0	0	0	1	0	1	0	0	1	0	0	0	0	0	0	0	0	0	1	0	0	0	0	0	0	0	0
Cowling et al. (2019)	Poaceae	Cymbopogon	marginatus	Cymbopogon marginatus	0	0	0	1	0	0	0	0	0	0	0	1	0	0	0	0	0	0	1	0	0	0	1	1	1	1	1	0	0	0	0	0	0	1	0	0	0	0	0	0	0	0
Cowling et al. (2019)	Poaceae	Cynodon	dactylon	Cynodon dactylon	0	0	0	1	0	0	0	0	0	0	0	1	0	0	0	0	0	0	1	0	0	0	1	1	0	1	1	0	0	0	0	0	0	1	0	0	0	0	0	0	0	0
Cowling et al. (2019)	Poaceae	Dactyloctenium	australe	Dactyloctenium australe	0	0	1	0	0	0	0	0	0	0	0	1	0	0	0	0	0	0	1	0	0	0	1	1	0	0	1	0	0	0	0	0	0	1	0	0	0	0	0	0	0	0
Cowling et al. (2019)	Poaceae	Digitaria	eriantha	Digitaria eriantha	0	0	0	1	0	0	0	0	0	0	0	1	0	0	0	0	0	0	1	0	0	0	1	1	1	1	1	0	0	0	0	0	0	1	0	0	0	0	0	0	0	0
Low (2011) in Cowling et al. (2019)	Poaceae	Ehrharta	brevifolia	Ehrharta brevifolia	1	0	0	0	0	0	0	1	0	0	0	0	0	0	1	0	0	0	0	0	0	0	1	1	0	0	1	0	0	0	0	0	0	1	0	0	0	0	0	0	0	0
Cowling et al. (2019)	Poaceae	Ehrharta	calycina	Ehrharta calycina	1	0	0	0	0	0	0	1	0	0	0	0	0	0	0	0	0	0	1	0	0	0	1	1	1	1	1	0	0	0	0	0	0	1	0	0	0	0	0	0	0	0
Low (2011) in Cowling et al. (2019)	Poaceae	Ehrharta	delicatula	Ehrharta delicatula	0	1	0	0	0	0	0	1	0	0	0	0	0	0	1	0	0	0	0	0	0	0	1	1	1	1	1	0	0	0	0	0	0	1	0	0	0	0	0	0	0	0
Low (2011) in Cowling et al. (2019)	Poaceae	Ehrharta	longiflora	Ehrharta longiflora	0	1	0	0	0	0	0	1	0	0	0	0	0	0	1	0	0	0	0	0	0	0	1	1	1	1	1	0	0	0	0	0	0	1	0	0	0	0	0	0	0	0
Cowling et al. (2019)	Poaceae	Ehrharta	villosa	Ehrharta villosa	1	0	0	0	0	0	0	1	0	0	0	0	0	0	0	1	0	0	0	0	1	0	0	1	0	0	0	0	0	0	0	0	0	1	0	0	0	0	0	0	0	0
Cowling et al. (2019)	Poaceae	Ehrharta	erecta	Ehrharta erecta	0	0	1	0	0	0	0	1	0	0	0	0	0	0	0	0	0	0	1	0	0	0	1	1	1	1	1	0	0	0	0	0	0	1	0	0	0	0	0	0	0	0
Cowling et al. (2019)	Poaceae	Eragrostis	capensis	Eragrostis capensis	0	0	0	1	0	0	0	0	0	0	0	0	0	1	0	0	0	0	1	0	0	0	1	1	1	1	1	0	0	0	0	0	0	1	0	0	0	0	0	0	0	0
Cowling et al. (2019)	Poaceae	Eragrostis	curvula	Eragrostis curvula	0	0	0	0	0	0	1	0	0	0	0	0	0	1	0	0	0	0	1	0	0	0	1	1	1	1	1	0	0	0	0	0	0	1	0	0	0	0	0	0	0	0
Manning & Goldblatt (2012a)	Poaceae	Eragrostis	sabulosa	Eragrostis sabulosa	0	0	0	0	1	0	0	0	0	0	0	0	0	1	0	0	SW	0	0	0	1	0	0	1	0	0	0	0	0	0	0	0	0	1	0	0	0	0	0	0	0	0
B. Adriaan Grobler, personal observation (https://www.inaturalist.org/observations?q=CFR_coastal_flora&user_id=adriaan_grobler)	Poaceae	Eustachys	paspaloides	Eustachys paspaloides	0	0	0	1	0	0	0	0	0	0	0	1	0	0	0	0	0	0	1	0	0	0	1	1	1	1	1	0	0	0	0	0	0	1	0	0	0	0	0	0	0	0
https://www.inaturalist.org/observations/62633461	Poaceae	Festuca	scabra	Festuca scabra	0	0	0	1	0	0	0	0	0	0	0	0	1	0	0	0	0	0	1	0	0	0	1	1	1	1	1	0	0	0	0	0	0	1	0	0	0	0	0	0	0	0
Privett & Lutzeyer (2010) in Cowling et al. (2019)	Poaceae	Helictotrichon	capense	Helictotrichon capense	1	0	0	0	0	0	0	0	0	0	0	0	1	0	0	0	0	0	1	0	0	0	1	1	1	1	1	0	0	0	0	0	0	1	0	0	0	0	0	0	0	0
Cowling et al. (2019)	Poaceae	Helictotrichon	hirtulum	Helictotrichon hirtulum	0	0	0	1	0	0	0	0	0	0	0	0	1	0	0	0	0	0	1	0	0	0	1	1	1	1	1	0	0	0	0	0	0	1	0	0	0	0	0	0	0	0
Manning & Goldblatt (2012a)	Poaceae	Helictotrichon	longum	Helictotrichon longum	1	0	0	0	0	0	0	0	0	0	0	0	1	0	1	0	0	0	0	0	1	0	0	1	0	0	0	0	0	0	0	0	0	1	0	0	0	0	0	0	0	0
Manning & Goldblatt (2012a)	Poaceae	Helictotrichon	rogerellisii	Helictotrichon rogerellisii	1	0	0	0	0	0	0	0	0	0	0	0	1	0	0	0	AP	1	0	0	0	1	0	1	0	0	0	0	0	0	0	0	0	1	0	0	0	0	0	0	0	0
B. Adriaan Grobler, personal observation (https://www.inaturalist.org/observations?q=CFR_coastal_flora&user_id=adriaan_grobler)	Poaceae	Heteropogon	contortus	Heteropogon contortus	1	0	0	0	0	0	0	0	0	0	1	0	0	0	0	0	0	0	1	0	0	0	1	1	1	1	1	0	0	0	0	0	0	1	0	0	0	0	0	0	0	0
Cowling et al. (2019)	Poaceae	Imperata	cylindrica	Imperata cylindrica	0	0	0	0	0	1	0	0	0	0	0	1	0	0	0	0	0	0	1	0	0	0	1	1	1	0	1	0	0	0	0	0	0	1	0	0	0	0	0	0	0	0
Cowling et al. (2019)	Poaceae	Koeleria	capensis	Koeleria capensis	1	0	0	0	0	0	0	0	0	0	0	0	1	0	0	0	0	0	1	0	0	0	1	1	1	1	1	0	0	0	0	0	0	1	0	0	0	0	0	0	0	0
Cowling et al. (2019)	Poaceae	Melica	racemosa	Melica racemosa	1	0	0	0	0	0	0	0	0	0	0	0	1	0	0	0	0	0	1	0	0	0	1	1	0	1	1	0	0	0	0	0	0	1	0	0	0	0	0	0	0	0
Manning & Goldblatt (2012a)	Poaceae	Odyssea	paucinervis	Odyssea paucinervis	0	0	0	0	0	1	0	0	0	0	1	0	0	0	0	0	0	0	1	0	0	0	1	1	0	1	1	0	0	0	0	0	0	1	0	0	0	0	0	0	0	0
Cowling et al. (2019)	Poaceae	Panicum	deustum	Panicum deustum	0	1	0	0	0	0	0	0	0	0	0	1	0	0	0	0	0	0	1	0	0	0	1	1	0	1	1	0	0	0	0	0	0	1	0	0	0	0	0	0	0	0
Low (2011) in Cowling et al. (2019)	Poaceae	Pentameris	barbata subsp. barbata	Pentameris barbata subsp. barbata	1	0	0	0	0	0	0	1	0	0	0	0	0	0	0	1	0	0	0	0	0	0	1	1	1	0	0	0	0	0	0	0	0	1	0	0	0	0	0	0	0	0
Fish et al. (2015)	Poaceae	Pentameris	barbata subsp. orientalis	Pentameris barbata subsp. orientalis	1	0	0	0	0	0	0	1	0	0	0	0	0	0	0	0	SE	1	0	0	1	0	0	1	0	0	0	0	0	0	0	0	0	1	0	0	0	0	0	0	0	0
Fish et al. (2015)	Poaceae	Pentameris	calcicola var. calcicola	Pentameris calcicola var. calcicola	1	0	0	0	0	0	0	1	0	0	0	0	0	0	0	0	AP	0	0	0	0	1	0	1	0	0	0	0	0	0	0	0	0	1	0	0	0	0	0	0	0	0
Fish et al. (2015)	Poaceae	Pentameris	calcicola var. hirsuta	Pentameris calcicola var. hirsuta	1	0	0	0	0	0	0	1	0	0	0	0	0	0	0	0	AP	1	0	0	0	1	0	1	0	0	0	0	0	0	0	0	0	1	0	0	0	0	0	0	0	0
B. Adriaan Grobler, personal observation (https://www.inaturalist.org/observations?q=CFR_coastal_flora&user_id=adriaan_grobler)	Poaceae	Pentameris	curvifolia	Pentameris curvifolia	1	0	0	0	0	0	0	1	0	0	0	0	0	0	0	1	0	0	0	0	0	0	1	1	1	1	1	0	0	0	0	0	0	1	0	0	0	0	0	0	0	0
Manning & Goldblatt (2012a)	Poaceae	Pentameris	elegans	Pentameris elegans	1	0	0	0	0	0	0	1	0	0	0	0	0	0	0	0	AP	1	0	0	1	0	0	1	0	0	0	0	0	0	0	0	0	1	0	0	0	0	0	0	0	0
Cowling et al. (2019)	Poaceae	Pentameris	heptameris	Pentameris heptameris	1	0	0	0	0	0	0	1	0	0	0	0	0	0	0	0	SE	0	0	0	1	0	0	1	0	0	0	0	0	0	0	0	0	1	0	0	0	0	0	0	0	0
Fish et al. (2015)	Poaceae	Pentameris	longipes	Pentameris longipes	0	0	0	0	1	0	0	1	0	0	0	0	0	0	0	0	SE	1	0	0	1	0	0	1	0	0	0	0	0	0	0	0	0	1	0	0	0	0	0	0	0	0
Cowling et al. (2019)	Poaceae	Pentameris	pallida	Pentameris pallida	1	0	0	0	0	0	0	1	0	0	0	0	0	0	1	0	0	0	0	0	0	0	1	1	1	0	1	0	0	0	0	0	0	1	0	0	0	0	0	0	0	0
Cowling et al. (2019)	Poaceae	Phragmites	australis	Phragmites australis	0	0	0	0	0	1	0	0	0	0	0	0	0	1	0	0	0	0	1	0	0	0	1	1	1	1	1	0	0	0	0	0	0	1	0	0	0	0	0	0	0	0
Cowling et al. (2019)	Poaceae	Polypogon	strictus	Polypogon strictus	0	0	0	0	0	1	0	0	0	0	0	1	0	0	0	1	0	0	0	0	0	0	1	1	1	1	1	0	0	0	0	0	0	1	0	0	0	0	0	0	0	0
Fish et al. (2015)	Poaceae	Pseudopentameris	macrantha	Pseudopentameris macrantha	1	0	0	0	0	0	0	1	0	0	0	0	0	0	0	1	0	0	0	0	0	0	1	1	1	0	0	0	0	0	0	0	0	1	0	0	0	0	0	0	0	0
Cowling et al. (2019)	Poaceae	Setaria	sphacelata	Setaria sphacelata	0	0	0	1	0	0	0	0	0	0	0	1	0	0	0	0	0	0	1	0	0	0	1	1	1	1	1	0	0	0	0	0	0	1	0	0	0	0	0	0	0	0
Cowling et al. (2019)	Poaceae	Sporobolus	africanus	Sporobolus africanus	0	0	0	0	0	0	1	0	0	0	0	1	0	0	0	0	0	0	1	0	0	0	1	1	1	1	1	0	0	0	0	0	0	1	0	0	0	0	0	0	0	0
Cowling et al. (2019)	Poaceae	Sporobolus	virginicus	Sporobolus virginicus	0	0	0	0	1	0	0	0	0	0	0	1	0	0	0	0	0	0	1	0	1	0	0	1	0	0	0	0	0	0	0	0	0	1	0	0	0	0	0	0	0	0
Cowling et al. (2019)	Poaceae	Stenotaphrum	secundatum	Stenotaphrum secundatum	0	0	0	0	1	0	0	0	0	0	0	1	0	0	0	0	0	0	1	0	1	0	0	1	0	0	0	0	0	0	0	0	0	1	0	0	0	0	0	0	0	0
B. Adriaan Grobler, personal observation (https://www.inaturalist.org/observations?q=CFR_coastal_flora&user_id=adriaan_grobler)	Poaceae	Stipa	dregeana	Stipa dregeana	0	0	1	0	0	0	0	0	0	0	0	0	1	0	0	0	0	0	1	0	0	0	1	1	1	1	1	0	0	0	0	0	0	1	0	0	0	0	0	0	0	0
Low (2011) in Cowling et al. (2019)	Poaceae	Stipagrostis	zeyheri subsp. zeyheri	Stipagrostis zeyheri subsp. zeyheri	1	0	0	0	0	0	0	0	0	0	0	0	1	0	0	0	0	0	1	0	0	0	1	1	1	0	1	0	0	0	0	0	0	1	0	0	0	0	0	0	0	0
Cowling et al. (2019)	Poaceae	Stipagrostis	zeyheri subsp. barbata	Stipagrostis zeyheri subsp. barbata	1	0	0	0	0	0	0	0	0	0	0	0	1	0	0	0	0	0	1	0	1	0	0	1	0	0	0	0	0	0	0	0	0	1	0	0	0	0	0	0	0	0
Cowling et al. (2019)	Poaceae	Themeda	triandra	Themeda triandra	0	0	0	1	0	0	0	0	0	0	0	1	0	0	0	0	0	0	1	0	0	0	1	1	1	1	1	0	0	0	0	0	0	1	0	0	0	0	0	0	0	0
Cowling et al. (2019)	Poaceae	Thinopyrum	distichum	Thinopyrum distichum	0	0	0	0	1	0	0	0	0	0	0	0	1	0	0	1	0	0	0	0	1	0	0	1	0	0	0	0	0	0	0	0	0	1	0	0	0	0	0	0	0	0
Manning & Goldblatt (2012a)	Poaceae	Tribolium	ciliare	Tribolium ciliare	1	0	0	0	0	0	0	1	0	0	0	0	0	0	0	0	AP	1	0	0	0	1	0	1	0	0	0	0	0	0	0	0	0	1	0	0	0	0	0	0	0	0
Cowling et al. (2019)	Poaceae	Tribolium	hispidum	Tribolium hispidum	1	0	0	0	0	0	0	1	0	0	0	0	0	0	0	1	0	0	0	0	0	0	1	1	1	0	1	0	0	0	0	0	0	1	0	0	0	0	0	0	0	0
Cowling et al. (2019)	Poaceae	Tribolium	obtusifolium	Tribolium obtusifolium	0	0	0	0	0	1	0	1	0	0	0	0	0	0	0	1	0	0	0	1	0	0	1	1	0	1	1	0	0	0	0	0	0	1	0	0	0	0	0	0	0	0
Cowling et al. (2019)	Poaceae	Tribolium	uniolae	Tribolium uniolae	1	0	0	0	0	0	0	1	0	0	0	0	0	0	0	1	0	0	0	0	0	0	1	1	1	1	1	0	0	0	0	0	0	1	0	0	0	0	0	0	0	0
Manning & Goldblatt (2012a)	Podocarpaceae	Afrocarpus	falcatus	Afrocarpus falcatus	0	0	1	0	0	0	0	0	0	1	0	0	0	0	0	0	0	0	1	0	0	0	1	1	1	1	1	1	0	0	0	0	0	0	0	0	0	0	0	0	1	0
Manning & Goldblatt (2012a)	Polygalaceae	Muraltia	barkerae	Muraltia barkerae	1	0	0	0	0	0	0	1	0	0	0	0	0	0	0	0	AP	1	0	0	0	1	0	1	0	0	0	0	0	0	1	0	0	0	0	0	0	0	0	1	0	0
Manning & Goldblatt (2012a)	Polygalaceae	Muraltia	bolusii	Muraltia bolusii	1	0	0	0	0	0	0	1	0	0	0	0	0	0	0	0	SW	1	0	0	0	0	1	1	1	0	0	0	0	0	1	0	0	0	0	0	0	0	0	1	0	0
Manning & Goldblatt (2012a)	Polygalaceae	Muraltia	calycina	Muraltia calycina	1	0	0	0	0	0	0	1	0	0	0	0	0	0	0	0	AP	1	0	0	0	1	0	1	0	0	0	0	0	0	1	0	0	0	0	0	0	0	0	1	0	0
Manning & Goldblatt (2012a)	Polygalaceae	Muraltia	depressa	Muraltia depressa	1	0	0	0	0	0	0	1	0	0	0	0	0	0	0	0	AP	1	0	0	0	1	0	1	0	0	0	0	0	0	1	0	0	0	0	0	0	0	0	1	0	0
Manning & Goldblatt (2012a)	Polygalaceae	Muraltia	dumosa	Muraltia dumosa	1	0	0	0	0	0	0	1	0	0	0	0	0	0	0	1	0	0	0	0	0	0	1	1	0	0	1	0	0	0	1	0	0	0	0	0	0	0	0	1	0	0
Levyns (1954)	Polygalaceae	Muraltia	empleuridioides var. diversifolia	Muraltia empleuridioides var. diversifolia	1	0	0	0	0	0	0	1	0	0	0	0	0	0	0	0	AP	0	0	0	1	1	0	1	0	0	0	0	0	0	1	0	0	0	0	0	0	0	0	1	0	0
Levyns (1954)	Polygalaceae	Muraltia	empleuridioides var. empleuridioides	Muraltia empleuridioides var. empleuridioides	1	0	0	0	0	0	0	1	0	0	0	0	0	0	0	0	AP	0	0	0	1	1	0	1	0	0	0	0	0	0	1	0	0	0	0	0	0	0	0	1	0	0
Manning & Goldblatt (2012a)	Polygalaceae	Muraltia	harveyana	Muraltia harveyana	1	0	0	0	0	0	0	1	0	0	0	0	0	0	0	0	SW	1	0	0	0	1	0	1	0	0	0	0	0	0	1	0	0	0	0	0	0	0	0	1	0	0
Manning & Goldblatt (2012a)	Polygalaceae	Muraltia	lewisiae	Muraltia lewisiae	1	0	0	0	0	0	0	1	0	0	0	0	0	0	0	0	AP	1	0	0	0	1	0	1	0	0	0	0	0	0	1	0	0	0	0	0	0	0	0	1	0	0
Manning & Goldblatt (2012a)	Polygalaceae	Muraltia	mitior	Muraltia mitior	1	0	0	0	0	0	0	1	0	0	0	0	0	0	0	1	0	0	0	1	0	0	1	1	1	0	1	0	0	1	0	0	0	0	0	0	0	0	0	0	1	0
Manning & Goldblatt (2012a)	Polygalaceae	Muraltia	rubeacea	Muraltia rubeacea	1	0	0	0	0	0	0	1	0	0	0	0	0	0	0	1	0	0	0	0	0	0	1	1	1	0	0	0	0	1	0	0	0	0	0	0	0	0	0	0	1	0
Manning & Goldblatt (2012a)	Polygalaceae	Muraltia	salsolacea	Muraltia salsolacea	1	0	0	0	0	0	0	1	0	0	0	0	0	0	0	0	AP	1	0	0	0	1	0	1	0	0	0	0	0	0	1	0	0	0	0	0	0	0	0	0	1	0
Levyns (1954)	Polygalaceae	Muraltia	satureioides var. floribunda	Muraltia satureioides var. floribunda	1	0	0	0	0	0	0	1	0	0	0	0	0	0	0	1	0	0	0	0	1	0	0	1	0	0	0	0	0	0	1	0	0	0	0	0	0	0	0	0	1	0
Levyns (1954)	Polygalaceae	Muraltia	satureioides var. salteri	Muraltia satureioides var. salteri	1	0	0	0	0	0	0	1	0	0	0	0	0	0	0	0	SW	1	0	0	1	0	0	1	0	0	0	0	0	0	1	0	0	0	0	0	0	0	0	0	1	0
Levyns (1954)	Polygalaceae	Muraltia	satureioides var. satureioides	Muraltia satureioides var. satureioides	1	0	0	0	0	0	0	1	0	0	0	0	0	0	0	1	0	0	0	1	1	0	0	1	0	0	0	0	0	0	1	0	0	0	0	0	0	0	0	0	1	0
Cowling et al. (2019)	Polygalaceae	Muraltia	spinosa	Muraltia spinosa	0	1	0	0	0	0	0	1	0	0	0	0	0	0	1	0	0	0	0	0	0	0	1	1	1	0	1	0	0	1	0	0	0	0	0	0	0	0	0	1	0	0
Manning & Goldblatt (2012a)	Polygalaceae	Muraltia	splendens	Muraltia splendens	1	0	0	0	0	0	0	1	0	0	0	0	0	0	0	0	AP	0	0	0	0	1	0	1	0	0	0	0	0	0	1	0	0	0	0	0	0	0	0	0	1	0
Cowling et al. (2019)	Polygalaceae	Muraltia	squarrosa	Muraltia squarrosa	1	0	0	0	0	0	0	1	0	0	0	0	0	0	0	1	0	0	0	0	0	0	1	1	1	0	1	0	0	1	0	0	0	0	0	0	0	0	0	0	1	0
Manning & Goldblatt (2012a)	Polygalaceae	Polygala	dasyphylla	Polygala dasyphylla	1	0	0	0	0	0	0	0	0	0	0	0	0	1	0	0	AP	1	0	0	0	1	0	1	0	0	0	0	0	0	1	0	0	0	0	0	0	0	0	1	0	0
Cowling et al. (2019)	Polygalaceae	Polygala	ericaefolia	Polygala ericaefolia	1	0	0	0	0	0	0	0	0	0	0	0	0	1	0	0	SE	0	0	0	1	0	0	1	0	0	0	0	0	0	1	0	0	0	0	0	0	0	0	1	0	0
Manning & Goldblatt (2012a)	Polygalaceae	Polygala	meridionalis	Polygala meridionalis	1	0	0	0	0	0	0	0	0	0	0	0	0	1	0	1	0	0	0	0	1	1	0	1	0	0	0	0	0	0	1	0	0	0	0	0	0	0	0	0	1	0
Cowling et al. (2019)	Polygalaceae	Polygala	myrtifolia	Polygala myrtifolia	0	1	0	0	0	0	0	0	0	0	0	0	0	1	0	0	0	0	1	0	0	0	1	1	1	1	1	0	0	1	0	0	0	0	0	0	0	0	0	1	0	0
Manning & Goldblatt (2012a)	Polygalaceae	Polygala	pubiflora	Polygala pubiflora	1	0	0	0	0	0	0	0	0	0	0	0	0	1	0	1	0	0	0	0	0	0	1	1	0	1	0	0	0	0	1	0	0	0	0	0	0	0	0	0	1	0
Manning & Goldblatt (2012a)	Polygalaceae	Polygala	sp. 1	Polygala sp. 1	1	0	0	0	0	0	0	0	0	0	0	0	0	1	0	0	AP	1	0	0	0	1	0	1	0	0	0	0	0	1	0	0	0	0	0	0	0	0	0	1	0	0
Cowling et al. (2019)	Polygalaceae	Polygala	virgata	Polygala virgata	0	0	1	0	0	0	0	0	0	0	0	0	0	1	0	0	0	0	1	0	0	0	1	1	1	1	1	0	0	1	0	0	0	0	0	0	0	0	0	1	0	0
Richard M. Cowling, personal observation	Polygalaceae	Polygala	umbellata	Polygala umbellata	1	0	0	0	0	0	0	0	0	0	0	0	0	1	0	1	0	0	0	0	0	0	1	1	1	1	1	0	0	0	1	0	0	0	0	0	0	0	0	1	0	0
Cowling et al. (2019)	Polygonaceae	Emex	australis	Emex australis	0	0	0	0	0	0	1	0	0	0	0	0	1	0	0	0	0	0	1	0	0	0	1	1	1	1	1	0	0	0	0	0	0	0	0	1	0	0	0	0	0	0
Cowling et al. (2019)	Polygonaceae	Persicaria	attenuata subsp. africana	Persicaria attenuata subsp. africana	0	0	0	0	0	1	0	0	0	0	0	0	1	0	0	0	0	0	1	0	0	0	1	1	1	1	1	0	0	0	0	0	0	0	0	0	1	0	0	0	0	0
https://www.inaturalist.org/observations/35135817	Polygonaceae	Persicaria	decipiens	Persicaria decipiens	0	0	0	0	0	1	0	0	0	0	0	0	1	0	0	0	0	0	1	0	0	0	1	1	1	1	1	0	0	0	0	0	0	0	0	1	0	0	0	0	0	0
Manning & Goldblatt (2012a)	Polygonaceae	Polygonum	maritimum	Polygonum maritimum	0	0	0	0	1	0	0	0	0	0	0	0	0	1	1	0	0	0	0	0	1	0	0	1	0	0	0	0	0	0	1	0	0	0	0	0	0	0	0	0	1	0
Privett & Lutzeyer (2010) in Cowling et al. (2019)	Polygonaceae	Rumex	cordatus	Rumex cordatus	1	0	0	0	0	0	0	0	0	0	0	0	0	1	1	0	0	0	0	0	0	0	1	1	1	0	1	0	0	0	0	0	0	0	0	0	1	0	0	0	0	0
Low (2011) in Cowling et al. (2019)	Polygonaceae	Rumex	lativalvis	Rumex lativalvis	1	0	0	0	0	0	0	0	0	0	0	0	0	1	0	1	0	0	0	0	0	0	1	1	0	0	1	0	0	0	0	0	0	0	0	0	1	0	0	0	0	0
Low (2011) in Cowling et al. (2019)	Polygonaceae	Rumex	sagittatus	Rumex sagittatus	0	1	0	0	0	0	0	0	0	0	0	0	0	1	0	0	0	0	1	0	0	0	1	1	1	1	1	0	0	0	0	0	0	0	0	0	0	1	0	0	0	0
Manning & Goldblatt (2012a)	Potamogetonaceae	Pseudoalthenia	aschersoniana	Pseudoalthenia aschersoniana	0	0	0	0	0	1	0	0	0	0	0	0	0	1	0	0	SW	1	0	0	1	0	0	1	0	0	0	0	0	0	0	0	0	0	0	1	0	0	0	0	0	0
Manning & Goldblatt (2012a)	Proteaceae	Leucadendron	coniferum	Leucadendron coniferum	1	0	0	0	0	0	0	1	0	0	0	0	0	0	0	1	0	0	0	0	1	1	0	1	0	0	0	0	1	0	0	0	0	0	0	0	0	0	0	0	1	0
Manning & Goldblatt (2012a)	Proteaceae	Leucadendron	galpinii	Leucadendron galpinii	1	0	0	0	0	0	0	1	0	0	0	0	0	0	0	0	AP	0	0	0	0	1	0	1	0	0	0	0	1	0	0	0	0	0	0	0	0	0	0	0	1	0
Manning & Goldblatt (2012a)	Proteaceae	Leucadendron	meridianum	Leucadendron meridianum	1	0	0	0	0	0	0	1	0	0	0	0	0	0	0	0	AP	1	0	0	0	1	0	1	0	0	0	0	0	1	0	0	0	0	0	0	0	0	0	0	1	0
Manning & Goldblatt (2012a)	Proteaceae	Leucadendron	muirii	Leucadendron muirii	1	0	0	0	0	0	0	1	0	0	0	0	0	0	0	0	AP	0	0	0	0	1	0	1	0	0	0	0	0	1	0	0	0	0	0	0	0	0	0	0	1	0
Manning & Goldblatt (2012a)	Proteaceae	Leucadendron	salignum	Leucadendron salignum	1	0	0	0	0	0	0	1	0	0	0	0	0	0	0	1	0	0	0	0	0	0	1	1	1	1	1	0	0	1	0	0	0	0	0	0	0	0	0	1	0	0
Manning & Goldblatt (2012a)	Proteaceae	Leucospermum	muirii	Leucospermum muirii	1	0	0	0	0	0	0	1	0	0	0	0	0	0	0	0	AP	1	0	0	0	1	0	1	0	0	0	0	0	1	0	0	0	0	0	0	0	0	0	0	1	0
Manning & Goldblatt (2012a)	Proteaceae	Leucospermum	patersonii	Leucospermum patersonii	1	0	0	0	0	0	0	1	0	0	0	0	0	0	0	0	AP	1	0	0	0	1	0	1	0	0	0	0	1	0	0	0	0	0	0	0	0	0	0	0	1	0
Manning & Goldblatt (2012a)	Proteaceae	Leucospermum	truncatum	Leucospermum truncatum	1	0	0	0	0	0	0	1	0	0	0	0	0	0	0	0	AP	0	0	0	0	1	0	1	0	0	0	0	0	1	0	0	0	0	0	0	0	0	0	0	1	0
Manning & Goldblatt (2012a)	Proteaceae	Mimetes	saxatilis	Mimetes saxatilis	1	0	0	0	0	0	0	1	0	0	0	0	0	0	0	0	AP	1	0	0	0	1	0	1	0	0	0	0	1	0	0	0	0	0	0	0	0	0	0	0	1	0
Richard M. Cowling, personal observation	Proteaceae	Protea	lanceolata	Protea lanceolata	1	0	0	0	0	0	0	1	0	0	0	0	0	0	0	1	0	0	0	0	0	0	1	1	0	0	1	0	1	0	0	0	0	0	0	0	0	0	0	0	1	0
Manning & Goldblatt (2012a)	Proteaceae	Protea	obtusifolia	Protea obtusifolia	1	0	0	0	0	0	0	1	0	0	0	0	0	0	0	0	AP	0	0	0	0	1	0	1	0	0	0	0	1	0	0	0	0	0	0	0	0	0	0	0	1	0
Richard M. Cowling, personal observation	Proteaceae	Protea	repens	Protea repens	1	0	0	0	0	0	0	1	0	0	0	0	0	0	0	1	0	0	0	0	0	0	1	1	1	1	1	0	1	0	0	0	0	0	0	0	0	0	0	0	1	0
Manning & Goldblatt (2012a)	Proteaceae	Protea	susannae	Protea susannae	1	0	0	0	0	0	0	1	0	0	0	0	0	0	0	0	AP	0	0	0	0	1	0	1	0	0	0	0	1	0	0	0	0	0	0	0	0	0	0	0	1	0
Manning & Goldblatt (2012a)	Proteaceae	Spatalla	ericoides	Spatalla ericoides	1	0	0	0	0	0	0	1	0	0	0	0	0	0	0	0	AP	1	0	0	0	1	0	1	0	0	0	0	0	1	0	0	0	0	0	0	0	0	0	0	1	0
Privett & Lutzeyer (2010) in Cowling et al. (2019)	Ranunculaceae	Anemone	anemonoides	Anemone anemonoides	1	0	0	0	0	0	0	0	0	0	0	0	1	0	0	1	0	0	0	0	0	0	1	1	1	0	0	0	0	0	0	0	0	0	0	0	1	0	0	0	0	0
B. Adriaan Grobler, personal observation (https://www.inaturalist.org/observations?q=CFR_coastal_flora&user_id=adriaan_grobler)	Ranunculaceae	Anemone	cordata	Anemone cordata	1	0	0	0	0	0	0	0	0	0	0	0	1	0	0	0	SE	0	0	0	0	0	1	1	1	1	1	0	0	0	0	0	0	0	0	0	1	0	0	0	0	0
Cowling et al. (2019)	Ranunculaceae	Anemone	vesicatoria	Anemone vesicatoria	0	1	0	0	0	0	0	0	0	0	0	0	1	0	0	1	0	0	0	0	0	0	1	1	1	1	1	0	0	0	0	0	0	0	0	0	1	0	0	0	0	0
Cowling et al. (2019)	Ranunculaceae	Clematis	brachiata	Clematis brachiata	0	1	0	0	0	0	0	0	0	0	0	0	1	0	0	0	0	0	1	0	0	0	1	1	1	1	1	0	0	0	0	0	0	0	0	0	0	1	0	0	0	0
Cowling et al. (2019)	Ranunculaceae	Ranunculus	multifidus	Ranunculus multifidus	0	0	0	0	0	1	0	0	0	0	0	0	0	1	0	0	0	0	1	0	0	0	1	1	1	1	1	0	0	0	0	0	0	0	0	0	1	0	0	0	0	0
Richard M. Cowling, personal observation	Restionaceae	Ceratocaryum	argenteum	Ceratocaryum argenteum	1	0	0	0	0	0	0	1	0	0	0	0	0	0	0	1	0	0	0	0	0	0	1	1	1	0	1	0	0	0	0	0	1	0	0	0	0	0	0	0	0	0
Manning & Goldblatt (2012a)	Restionaceae	Elegia	fenestrata	Elegia fenestrata	0	0	0	0	0	1	0	1	0	0	0	0	0	0	0	1	0	0	0	1	0	0	1	1	1	0	1	0	0	0	0	0	1	0	0	0	0	0	0	0	0	0
Cowling et al. (2019)	Restionaceae	Elegia	microcarpa	Elegia microcarpa	1	0	0	0	0	0	0	1	0	0	0	0	0	0	0	1	0	0	0	1	1	1	0	1	0	0	0	0	0	0	0	0	1	0	0	0	0	0	0	0	0	0
Manning & Goldblatt (2012a)	Restionaceae	Elegia	muirii	Elegia muirii	1	0	0	0	0	0	0	1	0	0	0	0	0	0	0	0	AP	0	0	0	0	1	0	1	0	0	0	0	0	0	0	0	1	0	0	0	0	0	0	0	0	0
Cowling et al. (2019)	Restionaceae	Elegia	tectorum	Elegia tectorum	0	0	0	0	0	1	0	1	0	0	0	0	0	0	0	1	0	0	0	1	0	0	1	1	0	0	1	0	0	0	0	0	1	0	0	0	0	0	0	0	0	0
Manning & Goldblatt (2012a)	Restionaceae	Hypodiscus	procurrens	Hypodiscus procurrens	1	0	0	0	0	0	0	1	0	0	0	0	0	0	0	0	AP	0	0	0	0	1	0	1	0	0	0	0	0	0	0	0	1	0	0	0	0	0	0	0	0	0
Manning & Goldblatt (2012a)	Restionaceae	Hypodiscus	rigidus	Hypodiscus rigidus	1	0	0	0	0	0	0	1	0	0	0	0	0	0	0	0	AP	0	0	0	0	1	0	1	0	0	0	0	0	0	0	0	1	0	0	0	0	0	0	0	0	0
Privett & Lutzeyer (2010) in Cowling et al. (2019)	Restionaceae	Hypodiscus	willdenowia	Hypodiscus willdenowia	1	0	0	0	0	0	0	1	0	0	0	0	0	0	0	1	0	0	0	0	0	0	1	1	1	0	1	0	0	0	0	0	1	0	0	0	0	0	0	0	0	0
Manning & Goldblatt (2012a)	Restionaceae	Restio	adpressus	Restio adpressus	1	0	0	0	0	0	0	1	0	0	0	0	0	0	0	0	AP	0	0	0	1	1	0	1	0	0	0	0	0	0	0	0	1	0	0	0	0	0	0	0	0	0
Low (2011) in Cowling et al. (2019)	Restionaceae	Restio	calcicola	Restio calcicola	1	0	0	0	0	0	0	1	0	0	0	0	0	0	0	1	0	0	0	0	0	1	0	1	0	0	0	0	0	0	0	0	1	0	0	0	0	0	0	0	0	0
Low (2011) in Cowling et al. (2019)	Restionaceae	Restio	capensis	Restio capensis	1	0	0	0	0	0	0	1	0	0	0	0	0	0	1	0	0	0	0	0	0	0	1	1	1	1	1	0	0	0	0	0	1	0	0	0	0	0	0	0	0	0
Cowling et al. (2019)	Restionaceae	Restio	eleocharis	Restio eleocharis	1	0	0	0	0	0	0	1	0	0	0	0	0	0	0	1	0	0	0	1	1	1	0	1	0	0	0	0	0	0	0	0	1	0	0	0	0	0	0	0	0	0
Cowling et al. (2019)	Restionaceae	Restio	leptoclados	Restio leptoclados	1	0	0	0	0	0	0	1	0	0	0	0	0	0	0	1	0	0	0	1	1	1	0	1	0	0	0	0	0	0	0	0	1	0	0	0	0	0	0	0	0	0
Manning & Goldblatt (2012a)	Restionaceae	Restio	sabulosus	Restio sabulosus	0	0	0	0	0	1	0	1	0	0	0	0	0	0	0	1	0	0	0	1	1	0	0	1	0	0	0	0	0	0	0	0	1	0	0	0	0	0	0	0	0	0
Privett & Lutzeyer (2010) in Cowling et al. (2019)	Restionaceae	Restio	vimineus	Restio vimineus	1	0	0	0	0	0	0	1	0	0	0	0	0	0	1	0	0	0	0	0	0	0	1	1	1	0	0	0	0	0	0	0	1	0	0	0	0	0	0	0	0	0
Linder (1990)	Restionaceae	Thamnochortus	erectus	Thamnochortus erectus	1	0	0	0	0	0	0	1	0	0	0	0	0	0	0	1	0	0	0	0	0	0	1	1	0	0	1	0	0	0	0	0	1	0	0	0	0	0	0	0	0	0
Manning & Goldblatt (2012a)	Restionaceae	Thamnochortus	fraternus	Thamnochortus fraternus	1	0	0	0	0	0	0	1	0	0	0	0	0	0	0	1	0	0	0	0	0	1	0	1	0	0	0	0	0	0	0	0	1	0	0	0	0	0	0	0	0	0
Manning & Goldblatt (2012a)	Restionaceae	Thamnochortus	insignis	Thamnochortus insignis	1	0	0	0	0	0	0	1	0	0	0	0	0	0	0	0	AP	0	0	0	0	0	1	1	0	0	0	0	0	0	0	0	1	0	0	0	0	0	0	0	0	0
Manning & Goldblatt (2012a)	Restionaceae	Thamnochortus	muirii	Thamnochortus muirii	1	0	0	0	0	0	0	1	0	0	0	0	0	0	0	0	AP	0	0	0	0	1	0	1	0	0	0	0	0	0	0	0	1	0	0	0	0	0	0	0	0	0
Manning & Goldblatt (2012a)	Restionaceae	Thamnochortus	paniculatus	Thamnochortus paniculatus	1	0	0	0	0	0	0	1	0	0	0	0	0	0	0	0	AP	1	0	0	0	1	0	1	0	0	0	0	0	0	0	0	1	0	0	0	0	0	0	0	0	0
Manning & Goldblatt (2012a)	Restionaceae	Thamnochortus	pluristachyus	Thamnochortus pluristachyus	1	0	0	0	0	0	0	1	0	0	0	0	0	0	0	0	AP	1	0	0	0	1	0	1	0	0	0	0	0	0	0	0	1	0	0	0	0	0	0	0	0	0
Bredenkamp (2019)	Restionaceae	Thamnochortus	sp. A (ex. Bredenkamp 2019)	Thamnochortus sp. A (ex. Bredenkamp 2019)	1	0	0	0	0	0	0	1	0	0	0	0	0	0	0	0	SE	1	0	0	1	1	0	1	0	0	0	0	0	0	0	0	1	0	0	0	0	0	0	0	0	0
Low (2011) in Cowling et al. (2019)	Restionaceae	Thamnochortus	spicigerus	Thamnochortus spicigerus	1	0	0	0	0	0	0	1	0	0	0	0	0	0	0	0	SW	0	0	0	1	1	0	1	0	0	0	0	0	0	0	0	1	0	0	0	0	0	0	0	0	0
Low (2011) in Cowling et al. (2019)	Restionaceae	Willdenowia	arescens	Willdenowia arescens	1	0	0	0	0	0	0	1	0	0	0	0	0	0	1	0	0	0	0	0	0	0	1	1	1	0	0	0	0	0	0	0	1	0	0	0	0	0	0	0	0	0
Richard M. Cowling, personal observation	Restionaceae	Willdenowia	incurvata	Willdenowia incurvata	1	0	0	0	0	0	0	1	0	0	0	0	0	0	1	0	0	0	0	0	0	0	1	1	0	0	1	0	0	0	0	0	1	0	0	0	0	0	0	0	0	0
Privett & Lutzeyer (2010) in Cowling et al. (2019)	Restionaceae	Willdenowia	teres	Willdenowia teres	1	0	0	0	0	0	0	1	0	0	0	0	0	0	0	1	0	0	0	0	0	0	1	1	1	0	1	0	0	0	0	0	1	0	0	0	0	0	0	0	0	0
Manning & Goldblatt (2012a)	Rhamnaceae	Phylica	amoena	Phylica amoena	1	0	0	0	0	0	0	1	0	0	0	0	0	0	0	0	AP	1	0	0	1	0	0	1	0	0	0	0	0	0	1	0	0	0	0	0	0	0	0	0	1	0
Cowling et al. (2019)	Rhamnaceae	Phylica	axillaris	Phylica axillaris	1	0	0	0	0	0	0	1	0	0	0	0	0	0	0	1	0	0	0	0	0	0	1	1	1	0	0	0	0	1	0	0	0	0	0	0	0	0	0	1	0	0
Manning & Goldblatt (2012a)	Rhamnaceae	Phylica	dodii	Phylica dodii	1	0	0	0	0	0	0	1	0	0	0	0	0	0	0	1	0	0	0	0	0	0	1	1	1	0	1	0	0	0	1	0	0	0	0	0	0	0	0	0	1	0
Low (2011) in Cowling et al. (2019)	Rhamnaceae	Phylica	ericoides var. ericoides	Phylica ericoides var. ericoides	1	0	0	0	0	0	0	1	0	0	0	0	0	0	0	1	0	0	0	0	0	0	1	1	0	0	1	0	0	1	0	0	0	0	0	0	0	0	0	0	1	0
https://www.inaturalist.org/observations/11136423	Rhamnaceae	Phylica	ericoides var. muirii	Phylica ericoides var. muirii	1	0	0	0	0	0	0	1	0	0	0	0	0	0	0	0	AP	0	0	0	0	1	0	1	0	0	0	0	0	0	1	0	0	0	0	0	0	0	0	0	1	0
Manning & Goldblatt (2012a)	Rhamnaceae	Phylica	greyii	Phylica greyii	1	0	0	0	0	0	0	1	0	0	0	0	0	0	0	0	SW	1	0	0	0	1	0	1	0	0	0	0	0	0	1	0	0	0	0	0	0	0	0	0	1	0
Low (2011) in Cowling et al. (2019)	Rhamnaceae	Phylica	harveyi	Phylica harveyi	1	0	0	0	0	0	0	1	0	0	0	0	0	0	0	1	0	0	0	0	0	0	1	1	0	0	1	0	0	0	1	0	0	0	0	0	0	0	0	1	0	0
Privett & Lutzeyer (2010) in Cowling et al. (2019)	Rhamnaceae	Phylica	imberbis	Phylica imberbis	1	0	0	0	0	0	0	1	0	0	0	0	0	0	0	1	0	0	0	0	0	0	1	1	1	0	0	0	0	0	1	0	0	0	0	0	0	0	0	1	0	0
Manning & Goldblatt (2012a)	Rhamnaceae	Phylica	incurvata	Phylica incurvata	1	0	0	0	0	0	0	1	0	0	0	0	0	0	0	0	AP	0	0	0	0	1	0	1	0	0	0	0	0	0	1	0	0	0	0	0	0	0	0	0	1	0
Manning & Goldblatt (2012a)	Rhamnaceae	Phylica	laevigata	Phylica laevigata	1	0	0	0	0	0	0	1	0	0	0	0	0	0	0	0	AP	1	0	0	0	1	0	1	0	0	0	0	0	0	1	0	0	0	0	0	0	0	0	0	1	0
Cowling et al. (2019)	Rhamnaceae	Phylica	litoralis	Phylica litoralis	1	0	0	0	0	0	0	1	0	0	0	0	0	0	0	0	SE	0	0	1	1	0	0	1	0	0	0	0	0	0	1	0	0	0	0	0	0	0	0	0	1	0
Manning & Goldblatt (2012a)	Rhamnaceae	Phylica	lucida	Phylica lucida	1	0	0	0	0	0	0	1	0	0	0	0	0	0	0	0	AP	1	0	0	0	1	0	1	0	0	0	0	0	0	1	0	0	0	0	0	0	0	0	0	1	0
https://www.inaturalist.org/observations/11101079	Rhamnaceae	Phylica	pubescens var. orientalis	Phylica pubescens var. orientalis	1	0	0	0	0	0	0	1	0	0	0	0	0	0	0	0	AP	0	0	0	0	1	0	1	0	0	0	0	0	1	0	0	0	0	0	0	0	0	0	0	1	0
Manning & Goldblatt (2012a)	Rhamnaceae	Phylica	selaginoides	Phylica selaginoides	1	0	0	0	0	0	0	1	0	0	0	0	0	0	0	0	AP	1	0	0	1	1	0	1	0	0	0	0	0	0	1	0	0	0	0	0	0	0	0	0	1	0
Cowling et al. (2019)	Rhamnaceae	Rhamnus	prinoides	Rhamnus prinoides	0	1	0	0	0	0	0	0	0	0	0	1	0	0	0	0	0	0	1	0	0	0	1	1	1	1	1	0	1	0	0	0	0	0	0	0	0	0	1	0	0	0
Cowling et al. (2019)	Rhamnaceae	Scutia	myrtina	Scutia myrtina	0	1	0	0	0	0	0	0	0	0	0	1	0	0	0	0	0	0	1	0	0	0	1	1	1	1	1	0	0	0	0	1	0	0	0	0	0	0	1	0	0	0
Privett & Lutzeyer (2010) in Cowling et al. (2019)	Rosaceae	Cliffortia	anthospermoides	Cliffortia anthospermoides	1	0	0	0	0	0	0	1	0	0	0	0	0	0	0	0	AP	1	0	0	1	0	0	1	0	0	0	0	0	1	0	0	0	0	0	0	0	0	0	1	0	0
Manning & Goldblatt (2012a)	Rosaceae	Cliffortia	brevifolia	Cliffortia brevifolia	1	0	0	0	0	0	0	1	0	0	0	0	0	0	0	1	0	0	0	0	0	0	1	1	0	0	1	0	0	0	1	0	0	0	0	0	0	0	0	1	0	0
Manning & Goldblatt (2012a)	Rosaceae	Cliffortia	burgersii	Cliffortia burgersii	1	0	0	0	0	0	0	1	0	0	0	0	0	0	0	0	AP	1	0	0	0	1	0	1	0	0	0	0	0	1	0	0	0	0	0	0	0	0	0	1	0	0
Whitehouse (2002)	Rosaceae	Cliffortia	falcata	Cliffortia falcata	1	0	0	0	0	0	0	1	0	0	0	0	0	0	0	1	0	0	0	0	1	1	0	1	0	0	0	0	0	1	0	0	0	0	0	0	0	0	0	0	1	0
Cowling et al. (2019)	Rosaceae	Cliffortia	filifolia	Cliffortia filifolia	1	0	0	0	0	0	0	1	0	0	0	0	0	0	0	1	0	0	0	0	0	0	1	1	1	0	1	0	0	0	1	0	0	0	0	0	0	0	0	1	0	0
Manning & Goldblatt (2012a)	Rosaceae	Cliffortia	incana	Cliffortia incana	1	0	0	0	0	0	0	1	0	0	0	0	0	0	0	0	AP	1	0	0	1	1	0	1	0	0	0	0	0	1	0	0	0	0	0	0	0	0	0	1	0	0
Whitehouse (2002)	Rosaceae	Cliffortia	longifolia	Cliffortia longifolia	0	0	0	0	0	1	0	1	0	0	0	0	0	0	0	1	0	0	0	0	1	1	0	1	0	0	0	0	0	1	0	0	0	0	0	0	0	0	0	0	1	0
Whitehouse (2002)	Rosaceae	Cliffortia	obcordata	Cliffortia obcordata	1	0	0	0	0	0	0	1	0	0	0	0	0	0	0	1	0	0	0	1	0	0	1	1	0	1	1	0	0	1	0	0	0	0	0	0	0	0	0	1	0	0
Manning & Goldblatt (2012a)	Rosaceae	Cliffortia	schlechteri	Cliffortia schlechteri	1	0	0	0	0	0	0	1	0	0	0	0	0	0	0	0	AP	1	0	0	0	0	1	1	0	0	1	0	0	1	0	0	0	0	0	0	0	0	0	0	1	0
Cowling et al. (2019)	Rubiaceae	Afrocanthium	mundianum	Afrocanthium mundianum	0	0	1	0	0	0	0	0	0	0	1	0	0	0	0	0	0	0	1	0	0	0	1	1	1	1	1	1	0	0	0	0	0	0	0	0	0	0	1	0	0	0
Low (2011) in Cowling et al. (2019)	Rubiaceae	Anthospermum	aethiopicum	Anthospermum aethiopicum	1	0	0	0	0	0	0	0	1	0	0	0	0	0	0	1	0	0	0	0	0	0	1	1	1	1	1	0	0	1	0	0	0	0	0	0	0	0	0	0	1	0
Richard M. Cowling, personal observation	Rubiaceae	Anthospermum	galioides subsp. galioides	Anthospermum galioides subsp. galioides	1	0	0	0	0	0	0	0	1	0	0	0	0	0	0	1	0	0	0	0	0	0	1	1	0	1	1	0	0	0	1	0	0	0	0	0	0	0	0	1	0	0
Low (2011) in Cowling et al. (2019)	Rubiaceae	Anthospermum	prostratum	Anthospermum prostratum	1	0	0	0	0	0	0	0	1	0	0	0	0	0	0	1	0	0	0	1	1	0	0	1	0	0	0	0	0	0	1	0	0	0	0	0	0	0	0	1	0	0
Privett & Lutzeyer (2010) in Cowling et al. (2019)	Rubiaceae	Anthospermum	spathulatum	Anthospermum spathulatum	1	0	0	0	0	0	0	0	1	0	0	0	0	0	1	0	0	0	0	0	0	0	1	1	1	1	1	0	0	1	0	0	0	0	0	0	0	0	0	0	1	0
Manning & Goldblatt (2012a)	Rubiaceae	Canthium	inerme	Canthium inerme	0	0	1	0	0	0	0	0	0	0	0	1	0	0	0	0	0	0	1	0	0	0	1	1	1	1	1	0	1	0	0	0	0	0	0	0	0	0	1	0	0	0
Cowling et al. (2019)	Rubiaceae	Canthium	spinosum	Canthium spinosum	0	0	1	0	0	0	0	0	0	0	0	1	0	0	0	0	0	0	1	0	0	0	1	1	1	1	1	0	1	0	0	0	0	0	0	0	0	0	1	0	0	0
Privett & Lutzeyer (2010) in Cowling et al. (2019)	Rubiaceae	Carpacoce	vaginellata	Carpacoce vaginellata	1	0	0	0	0	0	0	1	0	0	0	0	0	0	0	1	0	0	0	0	0	0	1	1	1	0	1	0	0	0	1	0	0	0	0	0	0	0	0	1	0	0
Manning & Goldblatt (2012a)	Rubiaceae	Galium	bredasdorpense	Galium bredasdorpense	0	1	0	0	0	0	0	0	0	0	0	0	0	1	0	0	AP	1	0	0	0	1	0	1	0	0	0	0	0	0	0	0	0	0	0	0	0	1	0	0	0	0
Low (2011) in Cowling et al. (2019)	Rubiaceae	Galium	tomentosum	Galium tomentosum	0	1	0	0	0	0	0	0	0	0	0	0	0	1	0	0	0	0	1	0	0	0	1	1	1	1	1	0	0	0	0	0	0	0	0	0	0	1	0	0	0	0
Cowling et al. (2019)	Rubiaceae	Galopina	circaeoides	Galopina circaeoides	0	0	1	0	0	0	0	0	1	0	0	0	0	0	0	0	0	0	1	0	0	0	1	1	1	1	1	0	0	0	0	0	0	0	0	0	1	0	0	0	0	0
Privett & Lutzeyer (2010) in Cowling et al. (2019)	Rubiaceae	Nenax	acerosa subsp. macrocarpa	Nenax acerosa subsp. macrocarpa	1	0	0	0	0	0	0	1	0	0	0	0	0	0	0	1	0	0	0	0	0	0	1	1	0	0	1	0	0	0	1	0	0	0	0	0	0	0	0	1	0	0
Puff (1986)	Rubiaceae	Nenax	hirta subsp. calciphila	Nenax hirta subsp. calciphila	1	0	0	0	0	0	0	1	0	0	0	0	0	0	0	0	SW	1	0	0	0	1	0	1	0	0	0	0	0	0	1	0	0	0	0	0	0	0	0	1	0	0
Puff (1986)	Rubiaceae	Nenax	hirta subsp. hirta	Nenax hirta subsp. hirta	1	0	0	0	0	0	0	1	0	0	0	0	0	0	0	0	SW	0	0	0	0	0	1	1	1	1	1	0	0	0	1	0	0	0	0	0	0	0	0	1	0	0
Cowling et al. (2019)	Rubiaceae	Phylohydrax	carnosa	Phylohydrax carnosa	0	0	0	0	1	0	0	0	0	0	1	0	0	0	0	0	0	0	1	0	1	0	0	1	0	0	0	0	0	0	1	0	0	0	0	0	0	0	0	1	0	0
Manning & Goldblatt (2012a)	Rubiaceae	Psychotria	capensis	Psychotria capensis	0	0	1	0	0	0	0	0	0	0	0	1	0	0	0	0	0	0	1	0	0	0	1	1	1	1	1	1	0	0	0	0	0	0	0	0	0	0	1	0	0	0
Cowling et al. (2019)	Rubiaceae	Psydrax	obovata subsp. obovata	Psydrax obovata subsp. obovata	0	0	1	0	0	0	0	0	0	0	0	1	0	0	0	0	0	0	1	0	0	0	1	1	1	1	1	0	1	0	0	0	0	0	0	0	0	0	1	0	0	0
Cowling et al. (2019)	Rubiaceae	Rubia	petiolaris	Rubia petiolaris	0	1	0	0	0	0	0	0	0	0	0	0	1	0	0	0	0	0	1	0	0	0	1	1	1	1	1	0	0	0	0	0	0	0	0	0	0	1	0	0	0	0
Manning & Goldblatt (2012a)	Ruppiaceae	Ruppia	maritima	Ruppia maritima	0	0	0	0	0	1	0	0	0	0	0	0	0	1	0	0	0	0	1	0	1	0	0	1	0	0	0	0	0	0	0	0	0	0	0	0	1	0	0	0	0	0
Manning & Goldblatt (2012a)	Ruppiaceae	Ruppia	cirrhosa	Ruppia cirrhosa	0	0	0	0	0	1	0	0	0	0	0	0	0	1	0	0	0	0	1	0	1	0	0	1	0	0	0	0	0	0	0	0	0	0	0	0	1	0	0	0	0	0
Manning & Goldblatt (2012a)	Ruscaceae	Dracaena	aletriformis	Dracaena aletriformis	0	0	1	0	0	0	0	0	0	0	1	0	0	0	0	0	0	0	1	0	0	0	1	1	1	1	1	1	0	0	0	0	0	0	0	0	0	0	1	0	0	0
Manning & Goldblatt (2012a)	Rutaceae	Acmadenia	densifolia	Acmadenia densifolia	1	0	0	0	0	0	0	1	0	0	0	0	0	0	0	0	AP	1	0	0	0	1	0	1	0	0	0	0	0	1	0	0	0	0	0	0	0	0	0	0	1	0
Manning & Goldblatt (2012a)	Rutaceae	Acmadenia	heterophylla	Acmadenia heterophylla	1	0	0	0	0	0	0	1	0	0	0	0	0	0	0	0	AP	0	0	0	0	1	0	1	0	0	0	0	0	0	1	0	0	0	0	0	0	0	0	0	1	0
Manning & Goldblatt (2012a)	Rutaceae	Acmadenia	mundiana	Acmadenia mundiana	1	0	0	0	0	0	0	1	0	0	0	0	0	0	0	0	AP	1	0	0	0	1	0	1	0	0	0	0	0	1	0	0	0	0	0	0	0	0	0	0	1	0
Manning & Goldblatt (2012a)	Rutaceae	Acmadenia	obtusata	Acmadenia obtusata	1	0	0	0	0	0	0	1	0	0	0	0	0	0	0	1	0	0	0	1	1	1	0	1	0	0	0	0	0	0	1	0	0	0	0	0	0	0	0	0	1	0
Manning & Goldblatt (2012a)	Rutaceae	Adenandra	obtusata	Adenandra obtusata	1	0	0	0	0	0	0	1	0	0	0	0	0	0	0	0	AP	0	0	0	0	1	0	1	0	0	0	0	0	0	1	0	0	0	0	0	0	0	0	0	1	0
Terry Trinder-Smith, personal communication	Rutaceae	Adenandra	odoratissima subsp. odoratissima	Adenandra odoratissima subsp. odoratissima	1	0	0	0	0	0	0	1	0	0	0	0	0	0	0	0	AP	1	0	0	0	1	0	1	0	0	0	0	0	0	1	0	0	0	0	0	0	0	0	0	1	0
Terry Trinder-Smith, personal communication	Rutaceae	Adenandra	odoratissima subsp. tenuis	Adenandra odoratissima subsp. tenuis	1	0	0	0	0	0	0	1	0	0	0	0	0	0	0	0	AP	1	0	0	0	1	0	1	0	0	0	0	0	0	1	0	0	0	0	0	0	0	0	0	1	0
Manning & Goldblatt (2012a)	Rutaceae	Adenandra	rotundifolia	Adenandra rotundifolia	1	0	0	0	0	0	0	1	0	0	0	0	0	0	0	0	AP	0	0	0	0	1	0	1	0	0	0	0	0	1	0	0	0	0	0	0	0	0	0	0	1	0
Manning & Goldblatt (2012a)	Rutaceae	Adenandra	viscidia	Adenandra viscidia	1	0	0	0	0	0	0	1	0	0	0	0	0	0	0	0	AP	0	0	0	0	0	1	1	1	0	1	0	0	0	1	0	0	0	0	0	0	0	0	0	1	0
Manning & Goldblatt (2012a)	Rutaceae	Agathosma	abrupta	Agathosma abrupta	1	0	0	0	0	0	0	1	0	0	0	0	0	0	0	0	AP	1	0	0	0	1	0	1	0	0	0	0	0	0	1	0	0	0	0	0	0	0	0	0	1	0
Cowling et al. (2019)	Rutaceae	Agathosma	apiculata	Agathosma apiculata	1	0	0	0	0	0	0	1	0	0	0	0	0	0	0	1	0	0	0	0	1	1	0	1	0	0	0	0	0	1	0	0	0	0	0	0	0	0	0	0	1	0
Manning & Goldblatt (2012a)	Rutaceae	Agathosma	capensis	Agathosma capensis	1	0	0	0	0	0	0	1	0	0	0	0	0	0	1	0	0	0	0	0	0	0	1	1	1	1	1	0	0	1	0	0	0	0	0	0	0	0	0	1	0	0
Manning & Goldblatt (2012a)	Rutaceae	Agathosma	cerefolium	Agathosma cerefolium	1	0	0	0	0	0	0	1	0	0	0	0	0	0	0	1	0	0	0	0	0	0	1	1	1	0	1	0	0	1	0	0	0	0	0	0	0	0	0	0	1	0
Terry Trinder-Smith, personal communication	Rutaceae	Agathosma	ciliaris	Agathosma ciliaris	1	0	0	0	0	0	0	1	0	0	0	0	0	0	0	1	0	0	0	0	0	0	1	1	1	1	1	0	0	0	1	0	0	0	0	0	0	0	0	0	1	0
Manning & Goldblatt (2012a)	Rutaceae	Agathosma	collina	Agathosma collina	1	0	0	0	0	0	0	1	0	0	0	0	0	0	0	0	AP	0	0	0	1	0	0	1	0	0	0	0	0	1	0	0	0	0	0	0	0	0	0	0	1	0
Manning & Goldblatt (2012a)	Rutaceae	Agathosma	dielsiana	Agathosma dielsiana	1	0	0	0	0	0	0	1	0	0	0	0	0	0	0	1	0	0	0	0	1	1	0	1	0	0	0	0	0	1	0	0	0	0	0	0	0	0	0	0	1	0
Manning & Goldblatt (2012a)	Rutaceae	Agathosma	eriantha	Agathosma eriantha	1	0	0	0	0	0	0	1	0	0	0	0	0	0	0	0	AP	0	0	0	0	1	0	1	0	0	0	0	0	0	1	0	0	0	0	0	0	0	0	0	1	0
Manning & Goldblatt (2012a)	Rutaceae	Agathosma	florulenta	Agathosma florulenta	1	0	0	0	0	0	0	1	0	0	0	0	0	0	0	0	AP	1	0	0	0	1	0	1	0	0	0	0	0	0	1	0	0	0	0	0	0	0	0	0	1	0
Manning & Goldblatt (2012a)	Rutaceae	Agathosma	geniculata	Agathosma geniculata	1	0	0	0	0	0	0	1	0	0	0	0	0	0	0	0	AP	0	0	0	0	1	0	1	0	0	0	0	0	0	1	0	0	0	0	0	0	0	0	1	0	0
Terry Trinder-Smith, personal communication	Rutaceae	Agathosma	glabrata	Agathosma glabrata	1	0	0	0	0	0	0	1	0	0	0	0	0	0	0	0	SW	0	0	0	0	0	1	1	0	0	1	0	0	1	0	0	0	0	0	0	0	0	0	0	1	0
Low (2011) in Cowling et al. (2019)	Rutaceae	Agathosma	imbricata	Agathosma imbricata	1	0	0	0	0	0	0	1	0	0	0	0	0	0	0	1	0	0	0	0	0	0	1	1	1	0	1	0	0	1	0	0	0	0	0	0	0	0	0	1	0	0
Low (2011) in Cowling et al. (2019)	Rutaceae	Agathosma	minuta	Agathosma minuta	1	0	0	0	0	0	0	1	0	0	0	0	0	0	0	1	0	0	0	0	0	0	1	1	0	1	0	0	0	0	1	0	0	0	0	0	0	0	0	1	0	0
Manning & Goldblatt (2012a)	Rutaceae	Agathosma	muirii	Agathosma muirii	1	0	0	0	0	0	0	1	0	0	0	0	0	0	0	0	AP	0	0	0	1	1	0	1	0	0	0	0	0	1	0	0	0	0	0	0	0	0	0	0	1	0
Manning & Goldblatt (2012a)	Rutaceae	Agathosma	riversdalensis	Agathosma riversdalensis	1	0	0	0	0	0	0	1	0	0	0	0	0	0	0	0	AP	0	0	0	0	1	0	1	0	0	0	0	0	0	1	0	0	0	0	0	0	0	0	0	1	0
Manning & Goldblatt (2012a)	Rutaceae	Agathosma	robusta	Agathosma robusta	1	0	0	0	0	0	0	1	0	0	0	0	0	0	0	0	AP	1	0	0	1	0	0	1	0	0	0	0	0	0	1	0	0	0	0	0	0	0	0	1	0	0
Manning & Goldblatt (2012a)	Rutaceae	Agathosma	scaberula	Agathosma scaberula	1	0	0	0	0	0	0	1	0	0	0	0	0	0	0	0	AP	0	0	0	1	1	0	1	0	0	0	0	0	1	0	0	0	0	0	0	0	0	0	1	0	0
Manning & Goldblatt (2012a)	Rutaceae	Agathosma	sedifolia	Agathosma sedifolia	1	0	0	0	0	0	0	1	0	0	0	0	0	0	0	0	AP	1	0	0	0	1	0	1	0	0	0	0	0	1	0	0	0	0	0	0	0	0	0	0	1	0
Low (2011) in Cowling et al. (2019)	Rutaceae	Agathosma	serpyllacea	Agathosma serpyllacea	1	0	0	0	0	0	0	1	0	0	0	0	0	0	0	1	0	0	0	0	0	0	1	1	1	0	1	0	0	1	0	0	0	0	0	0	0	0	0	0	1	0
Manning & Goldblatt (2012a)	Rutaceae	Agathosma	sp. 10 'calcicola MS'	Agathosma sp. 10 'calcicola MS'	1	0	0	0	0	0	0	1	0	0	0	0	0	0	0	0	AP	1	0	0	0	1	0	1	0	0	0	0	0	0	1	0	0	0	0	0	0	0	0	0	1	0
Manning & Goldblatt (2012a)	Rutaceae	Agathosma	sp. 16 'mathiae MS'	Agathosma sp. 16 'mathiae MS'	1	0	0	0	0	0	0	1	0	0	0	0	0	0	0	0	AP	1	0	0	0	1	0	1	0	0	0	0	0	0	1	0	0	0	0	0	0	0	0	1	0	0
Manning & Goldblatt (2012a)	Rutaceae	Agathosma	sp. 19 'paralia MS'	Agathosma sp. 19 'paralia MS'	1	0	0	0	0	0	0	1	0	0	0	0	0	0	0	0	AP	0	0	0	1	0	0	1	0	0	0	0	0	1	0	0	0	0	0	0	0	0	0	0	1	0
Manning & Goldblatt (2012a)	Rutaceae	Agathosma	sp. 22 'perdurans MS'	Agathosma sp. 22 'perdurans MS'	1	0	0	0	0	0	0	1	0	0	0	0	0	0	0	0	AP	1	0	0	0	1	0	1	0	0	0	0	0	0	1	0	0	0	0	0	0	0	0	1	0	0
Manning & Goldblatt (2012a)	Rutaceae	Agathosma	sp. 23 'rotundifolia MS'	Agathosma sp. 23 'rotundifolia MS'	1	0	0	0	0	0	0	1	0	0	0	0	0	0	0	0	AP	1	0	0	0	1	0	1	0	0	0	0	0	0	1	0	0	0	0	0	0	0	0	1	0	0
Cowling et al. (2019)	Rutaceae	Agathosma	stenopetala	Agathosma stenopetala	1	0	0	0	0	0	0	1	0	0	0	0	0	0	0	0	SE	1	0	0	1	0	0	1	0	0	0	0	0	1	0	0	0	0	0	0	0	0	0	0	1	0
Manning & Goldblatt (2012a)	Rutaceae	Agathosma	thymifolia	Agathosma thymifolia	1	0	0	0	0	0	0	1	0	0	0	0	0	0	0	0	SW	1	0	0	1	1	0	1	0	0	0	0	0	1	0	0	0	0	0	0	0	0	0	0	1	0
Cowling et al. (2019)	Rutaceae	Clausena	anisata var. anisata	Clausena anisata var. anisata	0	0	1	0	0	0	0	1	0	0	0	0	0	0	0	0	0	0	1	0	0	0	1	1	1	1	1	1	0	0	0	0	0	0	0	0	0	0	1	0	0	0
Manning & Goldblatt (2012a)	Rutaceae	Coleonema	album	Coleonema album	1	0	0	0	0	0	0	1	0	0	0	0	0	0	0	1	0	0	0	0	1	0	0	1	0	0	0	0	0	1	0	0	0	0	0	0	0	0	0	0	1	0
Manning & Goldblatt (2012a)	Rutaceae	Coleonema	calycinum	Coleonema calycinum	1	0	0	0	0	0	0	1	0	0	0	0	0	0	0	1	0	0	0	0	0	0	1	1	1	0	0	0	1	0	0	0	0	0	0	0	0	0	0	0	1	0
Manning & Goldblatt (2012a)	Rutaceae	Coleonema	pulchellum	Coleonema pulchellum	1	0	0	0	0	0	0	1	0	0	0	0	0	0	0	0	SE	0	0	1	1	0	0	1	0	0	0	0	0	1	0	0	0	0	0	0	0	0	0	0	1	0
Manning & Goldblatt (2012a)	Rutaceae	Diosma	arenicola	Diosma arenicola	1	0	0	0	0	0	0	1	0	0	0	0	0	0	0	0	AP	1	0	0	0	1	0	1	0	0	0	0	0	1	0	0	0	0	0	0	0	0	0	0	1	0
Manning & Goldblatt (2012a)	Rutaceae	Diosma	aristata	Diosma aristata	1	0	0	0	0	0	0	1	0	0	0	0	0	0	0	0	AP	1	0	0	0	0	1	1	0	0	1	0	0	0	1	0	0	0	0	0	0	0	0	0	1	0
Low (2011) in Cowling et al. (2019)	Rutaceae	Diosma	aspalathoides	Diosma aspalathoides	1	0	0	0	0	0	0	1	0	0	0	0	0	0	0	0	SW	0	0	0	0	0	1	1	0	0	1	0	0	1	0	0	0	0	0	0	0	0	0	1	0	0
Privett & Lutzeyer (2010) in Cowling et al. (2019)	Rutaceae	Diosma	awilana	Diosma awilana	1	0	0	0	0	0	0	1	0	0	0	0	0	0	0	0	AP	1	0	0	0	0	1	1	1	0	0	0	0	1	0	0	0	0	0	0	0	0	0	0	1	0
Manning & Goldblatt (2012a)	Rutaceae	Diosma	demissa	Diosma demissa	1	0	0	0	0	0	0	1	0	0	0	0	0	0	0	1	0	0	0	1	0	1	0	1	0	0	0	0	0	0	1	0	0	0	0	0	0	0	0	1	0	0
Low (2011) in Cowling et al. (2019)	Rutaceae	Diosma	dichotoma	Diosma dichotoma	1	0	0	0	0	0	0	1	0	0	0	0	0	0	0	0	SW	0	0	0	0	0	1	1	0	0	1	0	0	1	0	0	0	0	0	0	0	0	0	1	0	0
Manning & Goldblatt (2012a)	Rutaceae	Diosma	echinulata	Diosma echinulata	1	0	0	0	0	0	0	1	0	0	0	0	0	0	0	0	AP	0	0	0	0	1	0	1	0	0	0	0	0	0	1	0	0	0	0	0	0	0	0	1	0	0
Manning & Goldblatt (2012a)	Rutaceae	Diosma	guthriei	Diosma guthriei	1	0	0	0	0	0	0	1	0	0	0	0	0	0	0	1	0	0	0	1	0	1	0	1	0	0	0	0	0	0	1	0	0	0	0	0	0	0	0	1	0	0
Manning & Goldblatt (2012a)	Rutaceae	Diosma	haelkraalensis	Diosma haelkraalensis	1	0	0	0	0	0	0	1	0	0	0	0	0	0	0	0	AP	1	0	0	0	1	0	1	0	0	0	0	0	0	1	0	0	0	0	0	0	0	0	1	0	0
Manning & Goldblatt (2012a)	Rutaceae	Diosma	oppositifolia	Diosma oppositifolia	1	0	0	0	0	0	0	1	0	0	0	0	0	0	0	1	0	0	0	0	0	0	1	1	1	0	1	0	0	1	0	0	0	0	0	0	0	0	0	1	0	0
Terry Trinder-Smith, personal communication	Rutaceae	Diosma	sabulosa	Diosma sabulosa	1	0	0	0	0	0	0	1	0	0	0	0	0	0	0	0	AP	0	0	0	0	0	1	1	0	0	1	0	0	1	0	0	0	0	0	0	0	0	0	0	1	0
Privett & Lutzeyer (2010) in Cowling et al. (2019)	Rutaceae	Diosma	subulata	Diosma subulata	1	0	0	0	0	0	0	1	0	0	0	0	0	0	0	1	0	0	0	0	1	0	0	1	0	0	0	0	0	1	0	0	0	0	0	0	0	0	0	0	1	0
Manning & Goldblatt (2012a)	Rutaceae	Euchaetis	albertiniana	Euchaetis albertiniana	1	0	0	0	0	0	0	1	0	0	0	0	0	0	0	0	AP	1	0	0	0	1	0	1	0	0	0	0	0	1	0	0	0	0	0	0	0	0	0	0	1	0
Manning & Goldblatt (2012a)	Rutaceae	Euchaetis	burchellii	Euchaetis burchellii	1	0	0	0	0	0	0	1	0	0	0	0	0	0	0	1	0	0	0	0	0	0	1	1	1	0	1	0	0	1	0	0	0	0	0	0	0	0	0	1	0	0
Manning & Goldblatt (2012a)	Rutaceae	Euchaetis	intonsa	Euchaetis intonsa	1	0	0	0	0	0	0	1	0	0	0	0	0	0	0	0	AP	1	0	0	0	1	0	1	0	0	0	0	0	1	0	0	0	0	0	0	0	0	0	1	0	0
Manning & Goldblatt (2012a)	Rutaceae	Euchaetis	laevigata	Euchaetis laevigata	1	0	0	0	0	0	0	1	0	0	0	0	0	0	0	0	AP	1	0	0	0	1	0	1	0	0	0	0	0	1	0	0	0	0	0	0	0	0	0	1	0	0
Manning & Goldblatt (2012a)	Rutaceae	Euchaetis	longibracteata	Euchaetis longibracteata	1	0	0	0	0	0	0	1	0	0	0	0	0	0	0	0	AP	0	0	0	0	1	0	1	0	0	0	0	0	1	0	0	0	0	0	0	0	0	0	1	0	0
Manning & Goldblatt (2012a)	Rutaceae	Euchaetis	meridionalis	Euchaetis meridionalis	1	0	0	0	0	0	0	1	0	0	0	0	0	0	0	0	AP	0	0	0	0	1	0	1	0	0	0	0	0	1	0	0	0	0	0	0	0	0	0	1	0	0
Manning & Goldblatt (2012a)	Rutaceae	Euchaetis	scabricosta	Euchaetis scabricosta	1	0	0	0	0	0	0	1	0	0	0	0	0	0	0	0	AP	0	0	0	1	0	0	1	0	0	0	0	0	1	0	0	0	0	0	0	0	0	0	1	0	0
Terry Trinder-Smith, personal communication	Rutaceae	Macrostylis	cauliflora	Macrostylis cauliflora	1	0	0	0	0	0	0	1	0	0	0	0	0	0	0	0	SW	0	0	0	0	0	1	1	1	0	0	0	0	1	0	0	0	0	0	0	0	0	0	0	1	0
Manning & Goldblatt (2012a)	Rutaceae	Macrostylis	villosa subsp. villosa	Macrostylis villosa subsp. villosa	1	0	0	0	0	0	0	1	0	0	0	0	0	0	0	0	SW	0	0	0	0	0	1	1	0	0	1	0	0	0	1	0	0	0	0	0	0	0	0	0	1	0
Cowling et al. (2019)	Rutaceae	Zanthoxylum	capense	Zanthoxylum capense	0	0	1	0	0	0	0	0	0	0	0	1	0	0	0	0	0	0	1	0	0	0	1	1	1	1	1	1	0	0	0	0	0	0	0	0	0	0	1	0	0	0
Cowling et al. (2019)	Salicaceae	Dovyalis	rhamnoides	Dovyalis rhamnoides	0	0	1	0	0	0	0	0	0	0	0	1	0	0	0	0	0	0	1	0	0	0	1	1	1	1	1	1	0	0	0	0	0	0	0	0	0	0	1	0	0	0
Cowling et al. (2019)	Salicaceae	Dovyalis	rotundifolia	Dovyalis rotundifolia	0	1	0	0	0	0	0	0	0	0	0	1	0	0	0	0	SE	0	0	0	1	0	0	1	0	0	0	0	1	0	0	0	0	0	0	0	0	0	1	0	0	0
Cowling et al. (2019)	Salicaceae	Scolopia	zeyheri	Scolopia zeyheri	0	0	1	0	0	0	0	0	0	0	0	1	0	0	0	0	0	0	1	0	0	0	1	1	1	1	1	0	1	0	0	0	0	0	0	0	0	0	1	0	0	0
B. Adriaan Grobler, personal observation (https://www.inaturalist.org/observations?q=CFR_coastal_flora&user_id=adriaan_grobler)	Salvadoraceae	Azima	tetracantha	Azima tetracantha	0	1	0	0	0	0	0	0	0	0	0	1	0	0	0	0	0	0	1	0	0	0	1	1	1	1	1	0	1	0	0	0	0	0	0	0	0	0	1	0	0	0
Cowling et al. (2019)	Santalaceae	Colpoon	compressum	Colpoon compressum	0	1	0	0	0	0	0	0	0	0	0	1	0	0	0	0	0	0	1	0	0	0	1	1	1	1	1	0	1	0	0	0	0	0	0	0	0	0	1	0	0	0
Manning & Goldblatt (2012a)	Santalaceae	Colpoon	speciosum	Colpoon speciosum	0	1	0	0	0	0	0	0	0	0	0	1	0	0	0	0	AP	0	0	0	0	0	1	1	1	0	1	0	0	1	0	0	0	0	0	0	0	0	1	0	0	0
Cowling et al. (2019)	Santalaceae	Rhoiacarpos	capensis	Rhoiacarpos capensis	0	0	1	0	0	0	0	0	1	0	0	0	0	0	0	0	0	0	1	0	1	0	0	1	0	0	0	0	0	0	0	1	0	0	0	0	0	0	1	0	0	0
Cowling et al. (2019)	Santalaceae	Thesium	confusum	Thesium confusum	0	0	0	0	1	0	0	0	1	0	0	0	0	0	0	1	0	0	0	0	0	0	1	1	1	0	1	0	0	0	1	0	0	0	0	0	0	0	0	0	1	0
Low (2011) in Cowling et al. (2019)	Santalaceae	Thesium	aggregatum	Thesium aggregatum	1	0	0	0	0	0	0	0	1	0	0	0	0	0	1	0	0	0	0	0	0	0	1	1	1	0	1	0	0	0	1	0	0	0	0	0	0	0	0	0	1	0
Cowling et al. (2019)	Santalaceae	Thesium	capitatum	Thesium capitatum	1	0	0	0	0	0	0	0	1	0	0	0	0	0	0	1	0	0	0	0	0	0	1	1	1	0	1	0	0	0	1	0	0	0	0	0	0	0	0	0	1	0
Privett & Lutzeyer (2010) in Cowling et al. (2019)	Santalaceae	Thesium	capituliflorum	Thesium capituliflorum	1	0	0	0	0	0	0	0	1	0	0	0	0	0	0	1	0	0	0	0	0	0	1	1	1	0	1	0	0	0	1	0	0	0	0	0	0	0	0	0	1	0
Cowling et al. (2019)	Santalaceae	Thesium	commutatum	Thesium commutatum	1	0	0	0	0	0	0	0	1	0	0	0	0	0	0	1	0	0	0	0	0	0	1	1	1	0	0	0	0	0	1	0	0	0	0	0	0	0	0	0	1	0
Low (2011) in Cowling et al. (2019)	Santalaceae	Thesium	frisea	Thesium frisea	1	0	0	0	0	0	0	0	1	0	0	0	0	0	0	1	0	0	0	0	0	0	1	1	1	0	1	0	0	0	1	0	0	0	0	0	0	0	0	0	1	0
Manning & Goldblatt (2012a)	Santalaceae	Thesium	fruticulosum	Thesium fruticulosum	1	0	0	0	0	0	0	0	1	0	0	0	0	0	0	1	0	0	0	0	0	0	1	1	1	0	0	0	0	0	1	0	0	0	0	0	0	0	0	0	1	0
Privett & Lutzeyer (2010) in Cowling et al. (2019)	Santalaceae	Thesium	funale	Thesium funale	1	0	0	0	0	0	0	0	1	0	0	0	0	0	0	1	0	0	0	0	0	0	1	1	1	0	0	0	0	0	1	0	0	0	0	0	0	0	0	0	1	0
Manning & Goldblatt (2012a)	Santalaceae	Thesium	litoreum	Thesium litoreum	1	0	0	0	0	0	0	0	1	0	0	0	0	0	0	0	SW	1	0	0	1	0	0	1	0	0	0	0	0	0	1	0	0	0	0	0	0	0	0	0	1	0
Cowling et al. (2019)	Santalaceae	Thesium	spicatum	Thesium spicatum	1	0	0	0	0	0	0	0	1	0	0	0	0	0	0	1	0	0	0	0	0	0	1	1	1	0	0	0	0	0	1	0	0	0	0	0	0	0	0	0	1	0
Manning & Goldblatt (2012a)	Santalaceae	Thesium	spinosum	Thesium spinosum	1	0	0	0	0	0	0	0	1	0	0	0	0	0	1	0	0	0	0	0	1	0	0	1	0	0	0	0	0	1	0	0	0	0	0	0	0	0	0	0	1	0
Low (2011) in Cowling et al. (2019)	Santalaceae	Thesium	strictum	Thesium strictum	1	0	0	0	0	0	0	0	1	0	0	0	0	0	1	0	0	0	0	0	0	0	1	1	1	0	1	0	0	1	0	0	0	0	0	0	0	0	0	0	1	0
Manning & Goldblatt (2012a)	Santalaceae	Thesium	triflorum	Thesium triflorum	0	1	0	0	0	0	0	0	1	0	0	0	0	0	0	0	0	0	1	0	0	0	1	1	1	1	1	0	0	0	0	1	0	0	0	0	0	0	0	1	0	0
Low (2011) in Cowling et al. (2019)	Santalaceae	Thesium	virgatum	Thesium virgatum	1	0	0	0	0	0	0	0	1	0	0	0	0	0	0	1	0	0	0	0	0	0	1	1	1	1	1	0	0	0	1	0	0	0	0	0	0	0	0	1	0	0
Low (2011) in Cowling et al. (2019)	Santalaceae	Viscum	capense	Viscum capense	0	1	0	0	0	0	0	0	0	0	0	1	0	0	1	0	0	0	0	0	0	0	1	1	1	1	1	0	0	0	0	0	0	0	0	0	0	1	0	0	0	0
Cowling et al. (2019)	Santalaceae	Viscum	obscurum	Viscum obscurum	0	1	0	0	0	0	0	0	0	0	0	1	0	0	0	0	0	0	1	0	0	0	1	1	0	1	0	0	0	0	0	0	0	0	0	0	0	1	0	0	0	0
Cowling et al. (2019)	Santalaceae	Viscum	rotundifolium	Viscum rotundifolium	0	1	0	0	0	0	0	0	0	0	0	1	0	0	0	0	0	0	1	0	0	0	1	1	1	1	1	0	0	0	0	0	0	0	0	0	0	1	0	0	0	0
Manning & Goldblatt (2012a)	Sapindaceae	Allophylus	decipiens	Allophylus decipiens	0	0	1	0	0	0	0	0	0	0	0	1	0	0	0	0	0	0	1	0	0	0	1	1	1	1	1	1	0	0	0	0	0	0	0	0	0	0	1	0	0	0
Cowling et al. (2019)	Sapotaceae	Sideroxylon	inerme subsp. inerme	Sideroxylon inerme subsp. inerme	0	1	0	0	0	0	0	0	0	0	0	1	0	0	0	0	0	0	1	0	0	0	1	1	1	1	1	0	1	0	0	0	0	0	0	0	0	0	1	0	0	0
Privett & Lutzeyer (2010) in Cowling et al. (2019)	Scrophulariaceae	Chaenostoma	caeruleum	Chaenostoma caeruleum	1	0	0	0	0	0	0	0	1	0	0	0	0	0	1	0	0	0	0	0	0	0	1	1	1	1	1	0	0	0	0	0	0	0	0	0	1	0	0	0	0	0
Manning & Goldblatt (2012a)	Scrophulariaceae	Chaenostoma	calciphilum	Chaenostoma calciphilum	0	1	0	0	0	0	0	0	1	0	0	0	0	0	0	0	AP	1	0	0	0	1	0	1	0	0	0	0	0	0	0	0	0	0	0	0	1	0	0	0	0	0
Cowling et al. (2019)	Scrophulariaceae	Chaenostoma	campanulatum	Chaenostoma campanulatum	1	0	0	0	0	0	0	0	1	0	0	0	0	0	0	1	0	0	0	0	0	0	1	1	0	0	1	0	0	0	0	0	0	0	0	0	1	0	0	0	0	0
Manning & Goldblatt (2012a)	Scrophulariaceae	Chaenostoma	hispidum	Chaenostoma hispidum	1	0	0	0	0	0	0	0	1	0	0	0	0	0	0	0	SW	0	0	0	0	0	1	1	1	1	1	0	0	0	1	0	0	0	0	0	0	0	0	0	1	0
Manning & Goldblatt (2012a)	Scrophulariaceae	Chaenostoma	integrifolium	Chaenostoma integrifolium	0	0	1	0	0	0	0	0	1	0	0	0	0	0	0	1	0	0	0	0	0	0	1	1	1	0	1	0	0	0	1	0	0	0	0	0	0	0	0	0	1	0
Manning & Goldblatt (2012a)	Scrophulariaceae	Chaenostoma	placidum	Chaenostoma placidum	1	0	0	0	0	0	0	0	1	0	0	0	0	0	0	0	AP	1	0	0	0	1	0	1	0	0	0	0	0	0	1	0	0	0	0	0	0	0	0	0	1	0
Manning & Goldblatt (2012a)	Scrophulariaceae	Chaenostoma	polyanthum	Chaenostoma polyanthum	1	0	0	0	0	0	0	0	1	0	0	0	0	0	0	0	SE	0	0	1	0	0	1	1	1	0	1	0	0	0	0	0	0	0	0	0	1	0	0	0	0	0
Manning & Goldblatt (2012a)	Scrophulariaceae	Chaenostoma	subspicatum	Chaenostoma subspicatum	0	1	0	0	0	0	0	0	1	0	0	0	0	0	0	0	AP	0	0	0	1	0	0	1	0	0	0	0	0	0	1	0	0	0	0	0	0	0	0	0	1	0
Manning & Goldblatt (2012a)	Scrophulariaceae	Chaenostoma	titanophilum	Chaenostoma titanophilum	1	0	0	0	0	0	0	0	1	0	0	0	0	0	0	0	AP	1	0	0	0	1	0	1	0	0	0	0	0	0	1	0	0	0	0	0	0	0	0	0	1	0
Manning & Goldblatt (2012a)	Scrophulariaceae	Diascia	capensis	Diascia capensis	1	0	0	0	0	0	0	0	1	0	0	0	0	0	0	1	0	0	0	0	0	0	1	1	0	1	1	0	0	0	0	0	0	0	0	1	0	0	0	0	0	0
Low (2011) in Cowling et al. (2019)	Scrophulariaceae	Diascia	diffusa	Diascia diffusa	1	0	0	0	0	0	0	0	1	0	0	0	0	0	0	1	0	0	0	0	0	0	1	1	0	1	1	0	0	0	0	0	0	0	0	1	0	0	0	0	0	0
Cowling et al. (2019)	Scrophulariaceae	Dischisma	ciliatum	Dischisma ciliatum	1	0	0	0	0	0	0	1	0	0	0	0	0	0	0	1	0	0	0	0	0	0	1	1	1	1	1	0	0	0	1	0	0	0	0	0	0	0	0	1	0	0
Privett & Lutzeyer (2010) in Cowling et al. (2019)	Stilbaceae	Halleria	lucida	Halleria lucida	0	0	1	0	0	0	0	0	0	0	1	0	0	0	0	0	0	0	1	0	0	0	1	1	1	1	1	1	0	0	0	0	0	0	0	0	0	0	1	0	0	0
Cowling et al. (2019)	Scrophulariaceae	Hebenstretia	cordata	Hebenstretia cordata	0	0	0	0	1	0	0	0	1	0	0	0	0	0	1	0	0	0	0	1	1	0	0	1	0	0	0	0	0	0	1	0	0	0	0	0	0	0	0	1	0	0
Cowling et al. (2019)	Scrophulariaceae	Hebenstretia	integrifolia	Hebenstretia integrifolia	1	0	0	0	0	0	0	0	1	0	0	0	0	0	0	0	0	0	1	0	0	0	1	1	1	1	1	0	0	0	0	0	0	0	0	0	1	0	0	0	0	0
Low (2011) in Cowling et al. (2019)	Scrophulariaceae	Hebenstretia	repens	Hebenstretia repens	1	0	0	0	0	0	0	0	1	0	0	0	0	0	0	1	0	0	0	0	0	0	1	1	1	0	1	0	0	0	0	0	0	0	0	1	0	0	0	0	0	0
Low (2011) in Cowling et al. (2019)	Scrophulariaceae	Hemimeris	racemosa	Hemimeris racemosa	1	0	0	0	0	0	0	1	0	0	0	0	0	0	1	0	0	0	0	0	0	0	1	1	1	1	1	0	0	0	0	0	0	0	0	1	0	0	0	0	0	0
Low (2011) in Cowling et al. (2019)	Scrophulariaceae	Hemimeris	sabulosa	Hemimeris sabulosa	1	0	0	0	0	0	0	1	0	0	0	0	0	0	1	0	0	0	0	0	0	0	1	1	0	0	1	0	0	0	0	0	0	0	0	1	0	0	0	0	0	0
Manning & Goldblatt (2012a)	Scrophulariaceae	Hemimeris	sp. 1	Hemimeris sp. 1	1	0	0	0	0	0	0	1	0	0	0	0	0	0	0	0	SW	1	0	0	1	1	0	1	0	0	0	0	0	0	0	0	0	0	0	1	0	0	0	0	0	0
Manning & Goldblatt (2012a)	Scrophulariaceae	Jamesbrittenia	albomarginata	Jamesbrittenia albomarginata	1	0	0	0	0	0	0	0	1	0	0	0	0	0	0	0	AP	0	0	0	1	1	0	1	0	0	0	0	0	0	1	0	0	0	0	0	0	0	0	1	0	0
Cowling et al. (2019)	Scrophulariaceae	Jamesbrittenia	aspalathoides	Jamesbrittenia aspalathoides	1	0	0	0	0	0	0	0	1	0	0	0	0	0	0	1	0	0	0	0	0	0	1	1	1	0	1	0	0	0	1	0	0	0	0	0	0	0	0	1	0	0
Manning & Goldblatt (2012a)	Scrophulariaceae	Jamesbrittenia	calciphila	Jamesbrittenia calciphila	1	0	0	0	0	0	0	0	1	0	0	0	0	0	0	0	AP	0	0	0	0	1	0	1	0	0	0	0	0	0	1	0	0	0	0	0	0	0	0	1	0	0
Cowling et al. (2019)	Scrophulariaceae	Jamesbrittenia	microphylla	Jamesbrittenia microphylla	1	0	0	0	0	0	0	0	1	0	0	0	0	0	0	0	SE	0	0	1	1	1	0	1	0	0	0	0	0	0	1	0	0	0	0	0	0	0	0	1	0	0
Manning & Goldblatt (2012a)	Scrophulariaceae	Jamesbrittenia	stellata	Jamesbrittenia stellata	1	0	0	0	0	0	0	0	1	0	0	0	0	0	0	1	0	0	0	1	0	1	0	1	0	0	0	0	0	0	1	0	0	0	0	0	0	0	0	1	0	0
Manning & Goldblatt (2012a)	Scrophulariaceae	Jamesbrittenia	tenuifolia	Jamesbrittenia tenuifolia	1	0	0	0	0	0	0	0	1	0	0	0	0	0	0	0	SE	0	0	1	1	1	0	1	0	0	0	0	0	0	1	0	0	0	0	0	0	0	0	1	0	0
Low (2011) in Cowling et al. (2019)	Scrophulariaceae	Lyperia	lychnidea	Lyperia lychnidea	0	1	0	0	0	0	0	1	0	0	0	0	0	0	0	1	0	0	0	0	1	0	0	1	0	0	0	0	0	0	0	0	0	0	0	0	1	0	0	0	0	0
Low (2011) in Cowling et al. (2019)	Scrophulariaceae	Lyperia	tristis	Lyperia tristis	1	0	0	0	0	0	0	1	0	0	0	0	0	0	0	0	0	0	1	0	0	0	1	1	1	1	1	0	0	0	0	0	0	0	0	1	0	0	0	0	0	0
Manning & Goldblatt (2012a)	Scrophulariaceae	Lyperia	violacea	Lyperia violacea	1	0	0	0	0	0	0	1	0	0	0	0	0	0	0	1	0	0	0	0	0	0	1	1	0	1	1	0	0	0	0	0	0	0	0	1	0	0	0	0	0	0
Manning & Goldblatt (2012a)	Scrophulariaceae	Manulea	calciphila	Manulea calciphila	1	0	0	0	0	0	0	1	0	0	0	0	0	0	1	0	0	0	0	1	0	1	0	1	0	0	0	0	0	0	0	0	0	0	0	1	0	0	0	0	0	0
Manning & Goldblatt (2012a)	Scrophulariaceae	Manulea	caledonica	Manulea caledonica	1	0	0	0	0	0	0	1	0	0	0	0	0	0	0	0	AP	0	0	0	1	1	0	1	0	0	0	0	0	0	0	0	0	0	0	0	1	0	0	0	0	0
Low (2011) in Cowling et al. (2019)	Scrophulariaceae	Manulea	cheiranthus	Manulea cheiranthus	1	0	0	0	0	0	0	1	0	0	0	0	0	0	0	1	0	0	0	0	0	0	1	1	1	1	1	0	0	0	0	0	0	0	0	1	0	0	0	0	0	0
Cowling et al. (2019)	Scrophulariaceae	Manulea	obovata	Manulea obovata	1	0	0	0	0	0	0	1	0	0	0	0	0	0	0	0	SE	0	0	0	1	0	0	1	0	0	0	0	0	0	0	0	0	0	0	1	0	0	0	0	0	0
Low (2011) in Cowling et al. (2019)	Scrophulariaceae	Manulea	rubra	Manulea rubra	1	0	0	0	0	0	0	1	0	0	0	0	0	0	0	0	SW	0	0	0	0	0	1	1	1	1	1	0	0	0	0	0	0	0	0	0	1	0	0	0	0	0
Low (2011) in Cowling et al. (2019)	Scrophulariaceae	Manulea	thyrsiflora	Manulea thyrsiflora	0	1	0	0	0	0	0	1	0	0	0	0	0	0	0	1	0	0	0	1	1	0	0	1	0	0	0	0	0	1	0	0	0	0	0	0	0	0	0	1	0	0
Low (2011) in Cowling et al. (2019)	Scrophulariaceae	Manulea	tomentosa	Manulea tomentosa	0	0	0	0	1	0	0	1	0	0	0	0	0	0	0	1	0	0	0	0	1	0	0	1	0	0	0	0	0	0	0	0	0	0	0	0	1	0	0	0	0	0
Low (2011) in Cowling et al. (2019)	Scrophulariaceae	Nemesia	affinis	Nemesia affinis	1	0	0	0	0	0	0	1	0	0	0	0	0	0	1	0	0	0	0	0	0	0	1	1	1	0	1	0	0	0	0	0	0	0	0	1	0	0	0	0	0	0
Low (2011) in Cowling et al. (2019)	Scrophulariaceae	Nemesia	bicornis	Nemesia bicornis	1	0	0	0	0	0	0	1	0	0	0	0	0	0	1	0	0	0	0	0	0	0	1	1	1	0	1	0	0	0	0	0	0	0	0	1	0	0	0	0	0	0
Cowling et al. (2019)	Scrophulariaceae	Nemesia	fourcadei	Nemesia fourcadei	0	0	0	1	0	0	0	1	0	0	0	0	0	0	0	0	SE	1	0	0	0	0	1	1	1	0	0	0	0	0	0	0	0	0	0	1	0	0	0	0	0	0
Cowling et al. (2019)	Scrophulariaceae	Nemesia	fruticans	Nemesia fruticans	1	0	0	0	0	0	0	1	0	0	0	0	0	0	0	0	0	0	1	0	0	0	1	1	1	1	1	0	0	0	1	0	0	0	0	0	0	0	0	1	0	0
Manning & Goldblatt (2012a)	Scrophulariaceae	Nemesia	sp. 2	Nemesia sp. 2	1	0	0	0	0	0	0	1	0	0	0	0	0	0	0	0	AP	0	0	0	0	1	0	1	0	0	0	0	0	0	0	0	0	0	0	1	0	0	0	0	0	0
Manning & Goldblatt (2012a)	Scrophulariaceae	Nemesia	versicolor	Nemesia versicolor	1	0	0	0	0	0	0	1	0	0	0	0	0	0	0	1	0	0	0	0	0	0	1	1	1	0	1	0	0	0	0	0	0	0	0	1	0	0	0	0	0	0
Low (2011) in Cowling et al. (2019)	Scrophulariaceae	Oftia	africana	Oftia africana	1	0	0	0	0	0	0	1	0	0	0	0	0	0	0	1	0	0	0	0	0	0	1	1	1	0	1	0	0	1	0	0	0	0	0	0	0	0	0	1	0	0
B. Adriaan Grobler, personal observation (https://www.inaturalist.org/observations?q=CFR_coastal_flora&user_id=adriaan_grobler)	Scrophulariaceae	Phyllopodium	bracteatum	Phyllopodium bracteatum	1	0	0	0	0	0	0	1	0	0	0	0	0	0	0	0	0	0	1	0	0	0	1	1	1	0	1	0	0	0	0	0	0	0	0	1	0	0	0	0	0	0
Low (2011) in Cowling et al. (2019)	Scrophulariaceae	Phyllopodium	cephaloflorum	Phyllopodium cephaloflorum	1	0	0	0	0	0	0	1	0	0	0	0	0	0	1	0	0	0	0	0	0	0	1	1	0	0	1	0	0	0	0	0	0	0	0	1	0	0	0	0	0	0
Cowling et al. (2019)	Scrophulariaceae	Phyllopodium	cuneifolium	Phyllopodium cuneifolium	1	0	0	0	0	0	0	1	0	0	0	0	0	0	0	0	SE	0	0	0	0	0	1	1	1	0	0	0	0	0	0	0	0	0	0	1	0	0	0	0	0	0
Low (2011) in Cowling et al. (2019)	Scrophulariaceae	Phyllopodium	phyllopodioides	Phyllopodium phyllopodioides	1	0	0	0	0	0	0	0	1	0	0	0	0	0	1	0	0	0	0	0	0	0	1	1	1	0	1	0	0	0	0	0	0	0	0	1	0	0	0	0	0	0
Privett & Lutzeyer (2010) in Cowling et al. (2019)	Scrophulariaceae	Selago	aspera	Selago aspera	1	0	0	0	0	0	0	0	1	0	0	0	0	0	0	1	0	0	0	0	0	0	1	1	1	1	1	0	0	0	1	0	0	0	0	0	0	0	0	1	0	0
Manning & Goldblatt (2012a)	Scrophulariaceae	Selago	burchellii	Selago burchellii	1	0	0	0	0	0	0	0	1	0	0	0	0	0	0	0	SE	1	0	0	0	0	1	1	0	0	1	0	0	0	1	0	0	0	0	0	0	0	0	1	0	0
Cowling et al. (2019)	Scrophulariaceae	Selago	canescens	Selago canescens	1	0	0	0	0	0	0	0	1	0	0	0	0	0	0	1	0	0	0	0	0	0	1	1	1	1	1	0	0	0	1	0	0	0	0	0	0	0	0	1	0	0
Manning & Goldblatt (2012a)	Scrophulariaceae	Selago	cinerea	Selago cinerea	1	0	0	0	0	0	0	0	1	0	0	0	0	0	0	1	0	0	0	0	0	0	1	1	1	0	1	0	0	1	0	0	0	0	0	0	0	0	0	1	0	0
Manning & Goldblatt (2012a)	Scrophulariaceae	Selago	diffusa	Selago diffusa	1	0	0	0	0	0	0	0	1	0	0	0	0	0	0	0	AP	0	0	0	0	0	1	1	1	0	0	0	0	0	1	0	0	0	0	0	0	0	0	1	0	0
Manning & Goldblatt (2012a)	Scrophulariaceae	Selago	glandulosa	Selago glandulosa	1	0	0	0	0	0	0	0	1	0	0	0	0	0	0	0	AP	0	0	0	0	1	0	1	0	0	0	0	0	0	1	0	0	0	0	0	0	0	0	1	0	0
Manning & Goldblatt (2012a)	Scrophulariaceae	Selago	pinea	Selago pinea	0	0	0	0	0	1	0	0	1	0	0	0	0	0	0	0	AP	1	0	0	0	0	1	1	1	0	0	0	0	0	1	0	0	0	0	0	0	0	0	1	0	0
Manning & Goldblatt (2012a)	Scrophulariaceae	Selago	prostrata	Selago prostrata	1	0	0	0	0	0	0	0	1	0	0	0	0	0	0	0	AP	1	0	0	0	1	0	1	0	0	0	0	0	0	1	0	0	0	0	0	0	0	0	1	0	0
B. Adriaan Grobler, personal observation (https://www.inaturalist.org/observations?q=CFR_coastal_flora&user_id=adriaan_grobler)	Scrophulariaceae	Selago	scabrida	Selago scabrida	1	0	0	0	0	0	0	0	1	0	0	0	0	0	0	1	0	0	0	0	0	0	1	1	1	0	0	0	0	0	1	0	0	0	0	0	0	0	0	1	0	0
Manning & Goldblatt (2012a)	Scrophulariaceae	Selago	setulosa	Selago setulosa	1	0	0	0	0	0	0	0	1	0	0	0	0	0	0	0	AP	0	0	0	0	1	0	1	0	0	0	0	0	0	1	0	0	0	0	0	0	0	0	1	0	0
Manning & Goldblatt (2012a)	Scrophulariaceae	Selago	villicaulis	Selago villicaulis	1	0	0	0	0	0	0	0	1	0	0	0	0	0	0	1	0	0	0	0	0	0	1	1	1	0	0	0	0	0	1	0	0	0	0	0	0	0	0	1	0	0
B. Adriaan Grobler, personal observation (https://www.inaturalist.org/observations?q=CFR_coastal_flora&user_id=adriaan_grobler)	Scrophulariaceae	Zaluzianskya	capensis	Zaluzianskya capensis	1	0	0	0	0	0	0	0	1	0	0	0	0	0	1	0	0	0	0	1	0	0	1	1	1	0	1	0	0	0	0	0	0	0	0	1	0	0	0	0	0	0
Manning & Goldblatt (2012a)	Scrophulariaceae	Zaluzianskya	gracilis	Zaluzianskya gracilis	1	0	0	0	0	0	0	0	1	0	0	0	0	0	0	0	AP	0	0	0	1	0	0	1	0	0	0	0	0	0	0	0	0	0	0	1	0	0	0	0	0	0
Cowling et al. (2019)	Scrophulariaceae	Zaluzianskya	maritima	Zaluzianskya maritima	0	0	0	0	1	0	0	0	1	0	0	0	0	0	0	0	SE	0	0	0	1	0	0	1	0	0	0	0	0	0	0	0	0	0	0	1	0	0	0	0	0	0
Manning & Goldblatt (2012a)	Scrophulariaceae	Zaluzianskya	parviflora	Zaluzianskya parviflora	1	0	0	0	0	0	0	0	1	0	0	0	0	0	0	0	SW	1	0	0	0	1	0	1	0	0	0	0	0	0	0	0	0	0	0	1	0	0	0	0	0	0
Low (2011) in Cowling et al. (2019)	Scrophulariaceae	Zaluzianskya	villosa	Zaluzianskya villosa	1	0	0	0	0	0	0	0	1	0	0	0	0	0	0	1	0	0	0	0	0	0	1	1	0	0	1	0	0	0	0	0	0	0	0	1	0	0	0	0	0	0
Low (2011) in Cowling et al. (2019)	Solanaceae	Lycium	afrum	Lycium afrum	1	0	0	0	0	0	0	0	0	0	0	0	0	1	0	1	0	0	0	0	0	0	1	1	1	1	1	0	0	1	0	0	0	0	0	0	0	0	1	0	0	0
Cowling et al. (2019)	Solanaceae	Lycium	ferocissimum	Lycium ferocissimum	0	1	0	0	0	0	0	0	0	0	0	0	0	1	0	0	0	0	1	0	0	0	1	1	1	1	1	0	0	1	0	0	0	0	0	0	0	0	1	0	0	0
Manning & Goldblatt (2012a)	Solanaceae	Lycium	tetrandrum	Lycium tetrandrum	0	1	0	0	0	0	0	0	0	0	0	0	0	1	0	0	0	0	1	1	0	0	1	1	1	0	0	0	0	1	0	0	0	0	0	0	0	0	1	0	0	0
Cowling et al. (2019)	Solanaceae	Solanum	africanum	Solanum africanum	0	1	0	0	0	0	0	0	0	0	0	1	0	0	0	0	0	0	1	0	1	0	0	1	0	0	0	0	0	0	0	1	0	0	0	0	0	0	1	0	0	0
Low (2011) in Cowling et al. (2019)	Solanaceae	Solanum	guineense	Solanum guineense	0	1	0	0	0	0	0	0	0	0	0	1	0	0	0	0	0	0	1	0	0	0	1	1	1	1	1	0	0	1	0	0	0	0	0	0	0	0	0	1	0	0
Cowling et al. (2019)	Solanaceae	Solanum	linnaeanum	Solanum linnaeanum	0	0	0	0	0	0	1	0	0	0	0	1	0	0	0	0	0	0	1	0	0	0	1	1	1	1	1	0	0	1	0	0	0	0	0	0	0	0	0	1	0	0
Low (2011) in Cowling et al. (2019)	Solanaceae	Solanum	nigrum	Solanum nigrum	0	0	0	0	0	0	1	0	0	0	0	1	0	0	0	0	0	0	1	0	0	0	1	1	1	1	1	0	0	0	0	0	0	0	0	1	0	0	0	0	0	0
B. Adriaan Grobler, personal observation (https://www.inaturalist.org/observations?q=CFR_coastal_flora&user_id=adriaan_grobler)	Solanaceae	Solanum	retroflexum	Solanum retroflexum	0	0	0	0	0	0	1	0	0	0	0	1	0	0	0	0	0	0	1	0	0	0	1	1	1	1	1	0	0	0	0	0	0	0	0	1	0	0	0	0	0	0
Manning & Goldblatt (2012a)	Solanaceae	Solanum	rigescens	Solanum rigescens	0	1	0	0	0	0	0	0	0	0	0	1	0	0	0	0	0	0	1	0	0	0	1	1	1	1	1	0	0	1	0	0	0	0	0	0	0	0	0	0	1	0
B. Adriaan Grobler, personal observation (https://www.inaturalist.org/observations?q=CFR_coastal_flora&user_id=adriaan_grobler)	Solanaceae	Solanum	tomentosum	Solanum tomentosum	0	1	0	0	0	0	0	0	0	0	0	1	0	0	0	0	0	0	1	0	0	0	1	1	1	1	1	0	0	1	0	0	0	0	0	0	0	0	0	0	1	0
Manning & Goldblatt (2012a)	Stilbaceae	Stilbe	ericoides	Stilbe ericoides	1	0	0	0	0	0	0	1	0	0	0	0	0	0	0	1	0	0	0	0	0	0	1	1	1	0	0	0	0	1	0	0	0	0	0	0	0	0	0	1	0	0
Manning & Goldblatt (2012a)	Stilbaceae	Stilbe	overbergensis	Stilbe overbergensis	1	0	0	0	0	0	0	1	0	0	0	0	0	0	0	1	0	0	0	0	0	0	1	1	1	0	0	0	0	1	0	0	0	0	0	0	0	0	0	0	1	0
Low (2011) in Cowling et al. (2019)	Tecophilaeaceae	Cyanella	hyacinthoides	Cyanella hyacinthoides	1	0	0	0	0	0	0	0	1	0	0	0	0	0	1	0	0	0	0	0	0	0	1	1	0	1	1	0	0	0	0	0	0	0	1	0	0	0	0	0	0	0
Manning & Goldblatt (2012a)	Tecophilaeaceae	Cyanella	lutea subsp. lutea	Cyanella lutea subsp. lutea	1	0	0	0	0	0	0	0	1	0	0	0	0	0	0	1	0	0	0	0	0	0	1	1	0	1	0	0	0	0	0	0	0	0	1	0	0	0	0	0	0	0
Cowling et al. (2019)	Theophrastaceae	Samolus	porosus	Samolus porosus	0	0	0	0	0	1	0	0	0	0	0	0	0	1	0	0	0	0	1	0	1	0	0	1	0	0	0	0	0	0	0	0	0	0	0	0	1	0	0	0	0	0
Manning & Goldblatt (2012a)	Thymelaeaceae	Gnidia	squarrosa	Gnidia squarrosa	1	0	0	0	0	0	0	0	1	0	0	0	0	0	0	1	0	0	0	0	0	0	1	1	0	1	1	0	0	1	0	0	0	0	0	0	0	0	0	1	0	0
Cowling et al. (2019)	Thymelaeaceae	Passerina	corymbosa	Passerina corymbosa	1	0	0	0	0	0	0	1	0	0	0	0	0	0	0	1	0	0	0	0	0	0	1	1	1	0	1	0	0	1	0	0	0	0	0	0	0	0	0	0	1	0
Low (2011) in Cowling et al. (2019)	Thymelaeaceae	Passerina	ericoides	Passerina ericoides	0	0	0	0	1	0	0	1	0	0	0	0	0	0	0	0	SW	0	0	0	1	0	0	1	0	0	0	0	0	1	0	0	0	0	0	0	0	0	0	0	1	0
Manning & Goldblatt (2012a)	Thymelaeaceae	Passerina	galpinii	Passerina galpinii	1	0	0	0	0	0	0	1	0	0	0	0	0	0	0	0	AP	0	0	0	0	1	0	1	0	0	0	0	0	0	1	0	0	0	0	0	0	0	0	0	1	0
Low (2011) in Cowling et al. (2019)	Thymelaeaceae	Passerina	paleacea	Passerina paleacea	1	0	0	0	0	0	0	1	0	0	0	0	0	0	0	1	0	0	0	0	1	0	0	1	0	0	0	0	0	1	0	0	0	0	0	0	0	0	0	0	1	0
Manning & Goldblatt (2012a)	Thymelaeaceae	Passerina	paludosa	Passerina paludosa	0	0	0	0	0	1	0	1	0	0	0	0	0	0	0	1	0	0	0	1	1	0	0	1	0	0	0	0	0	1	0	0	0	0	0	0	0	0	0	0	1	0
Cowling et al. (2019)	Thymelaeaceae	Passerina	rigida	Passerina rigida	0	0	0	0	1	0	0	1	0	0	0	0	0	0	0	0	0	0	1	0	1	0	0	1	0	0	0	0	0	1	0	0	0	0	0	0	0	0	0	0	1	0
Cowling et al. (2019)	Thymelaeaceae	Struthiola	argentea	Struthiola argentea	1	0	0	0	0	0	0	1	0	0	0	0	0	0	0	1	0	0	0	0	0	0	1	1	1	0	1	0	0	1	0	0	0	0	0	0	0	0	0	1	0	0
Richard M. Cowling, personal observation	Thymelaeaceae	Struthiola	ciliata	Struthiola ciliata	1	0	0	0	0	0	0	1	0	0	0	0	0	0	1	0	0	0	0	0	0	0	1	1	1	0	1	0	0	1	0	0	0	0	0	0	0	0	0	1	0	0
Manning & Goldblatt (2012a)	Thymelaeaceae	Struthiola	ericoides	Struthiola ericoides	1	0	0	0	0	0	0	1	0	0	0	0	0	0	0	1	0	0	0	0	0	0	1	1	1	0	1	0	0	1	0	0	0	0	0	0	0	0	0	1	0	0
Manning & Goldblatt (2012a)	Thymelaeaceae	Struthiola	rigida	Struthiola rigida	1	0	0	0	0	0	0	1	0	0	0	0	0	0	0	0	AP	1	0	0	0	1	0	1	0	0	0	0	0	0	1	0	0	0	0	0	0	0	0	1	0	0
Manning & Goldblatt (2012a)	Thymelaeaceae	Struthiola	salteri	Struthiola salteri	1	0	0	0	0	0	0	1	0	0	0	0	0	0	0	1	0	0	0	0	0	1	0	1	0	0	0	0	0	1	0	0	0	0	0	0	0	0	0	1	0	0
Cowling et al. (2019)	Typhaceae	Typha	capensis	Typha capensis	0	0	0	0	0	1	0	0	0	0	0	0	0	1	0	0	0	0	1	0	0	0	1	1	1	1	1	0	0	0	0	0	0	1	0	0	0	0	0	0	0	0
Low (2011) in Cowling et al. (2019)	Urticaceae	Didymodoxa	capensis	Didymodoxa capensis	0	0	1	0	0	0	0	0	0	1	0	0	0	0	0	0	0	0	1	0	0	0	1	1	1	1	1	0	0	0	0	0	0	0	0	1	0	0	0	0	0	0
Cowling et al. (2019)	Urticaceae	Droguetia	iners	Droguetia iners	0	0	1	0	0	0	0	0	0	0	0	1	0	0	0	0	0	0	1	0	0	0	1	1	1	1	1	0	0	0	0	0	0	0	0	1	0	0	0	0	0	0
Manning & Goldblatt (2012a)	Urticaceae	Laportea	grossa	Laportea grossa	0	0	1	0	0	0	0	0	0	0	0	0	0	1	0	0	0	0	1	0	0	0	1	1	1	1	1	0	0	0	0	0	0	0	0	1	0	0	0	0	0	0
Manning & Goldblatt (2012a)	Urticaceae	Laportea	peduncularis	Laportea peduncularis	0	0	1	0	0	0	0	0	0	0	0	0	0	1	0	0	0	0	1	0	0	0	1	1	1	1	1	0	0	0	0	0	0	0	0	1	0	0	0	0	0	0
Manning & Goldblatt (2012a)	Verbenaceae	Chascanum	cernuum	Chascanum cernuum	1	0	0	0	0	0	0	0	0	1	0	0	0	0	0	0	0	0	1	0	0	0	1	1	1	1	1	0	0	0	1	0	0	0	0	0	0	0	0	1	0	0
Cowling et al. (2019)	Vitaceae	Cyphostemma	cirrhosum	Cyphostemma cirrhosum	0	0	1	0	0	0	0	0	0	0	0	1	0	0	0	0	0	0	1	0	0	0	1	1	0	1	1	0	0	0	0	1	0	0	0	0	0	0	1	0	0	0
Cowling et al. (2019)	Vitaceae	Rhoicissus	digitata	Rhoicissus digitata	0	1	0	0	0	0	0	0	0	0	1	0	0	0	0	0	0	0	1	0	0	0	1	1	1	1	1	0	0	0	0	1	0	0	0	0	0	0	1	0	0	0
Cowling et al. (2019)	Vitaceae	Rhoicissus	tridentata subsp. tridentata	Rhoicissus tridentata subsp. tridentata	0	1	0	0	0	0	0	0	0	0	1	0	0	0	0	0	0	0	1	0	0	0	1	1	1	1	1	0	0	0	0	1	0	0	0	0	0	0	1	0	0	0
Cowling et al. (2019)	Zygophyllaceae	Tribulus	terrestris	Tribulus terrestris	0	0	0	0	0	0	1	0	0	0	0	0	0	1	0	0	0	0	1	0	0	0	1	1	1	1	1	0	0	0	0	0	0	0	0	1	0	0	0	0	0	0
Manning & Goldblatt (2012a)	Zygophyllaceae	Roepera	cordifolia	Roepera cordifolia	1	0	0	0	0	0	0	0	1	0	0	0	0	0	1	0	0	0	0	0	0	0	1	1	1	1	1	0	0	0	1	0	0	0	0	0	0	0	0	1	0	1
Low (2011) in Cowling et al. (2019)	Zygophyllaceae	Roepera	flexuosa	Roepera flexuosa	1	0	0	0	0	0	0	0	1	0	0	0	0	0	0	1	0	0	0	0	1	1	0	1	0	0	0	0	0	1	0	0	0	0	0	0	0	0	0	1	0	0
Low (2011) in Cowling et al. (2019)	Zygophyllaceae	Roepera	fulva	Roepera fulva	1	0	0	0	0	0	0	0	1	0	0	0	0	0	0	1	0	0	0	0	0	0	1	1	1	0	1	0	0	1	0	0	0	0	0	0	0	0	0	1	0	0
Manning & Goldblatt (2012a)	Zygophyllaceae	Roepera	fuscata	Roepera fuscata	1	0	0	0	0	0	0	0	1	0	0	0	0	0	0	1	0	0	0	0	0	1	0	1	0	0	0	0	0	1	0	0	0	0	0	0	0	0	0	1	0	0
Cowling et al. (2019)	Zygophyllaceae	Roepera	maritima	Roepera maritima	1	0	0	0	0	0	0	0	1	0	0	0	0	0	0	1	0	0	0	1	1	1	0	1	0	0	0	0	0	0	1	0	0	0	0	0	0	0	0	1	0	0
Low (2011) in Cowling et al. (2019)	Zygophyllaceae	Roepera	morgsana	Roepera morgsana	0	1	0	0	0	0	0	0	1	0	0	0	0	0	1	0	0	0	0	0	0	0	1	1	1	1	1	0	0	1	0	0	0	0	0	0	0	0	0	1	0	1
Manning & Goldblatt (2012a)	Zygophyllaceae	Roepera	sp. 2 'calcaricum MS'	Roepera sp. 2 'calcaricum MS'	1	0	0	0	0	0	0	0	1	0	0	0	0	0	0	0	AP	0	0	0	0	1	0	1	0	0	0	0	0	1	0	0	0	0	0	0	0	0	0	1	0	0
Manning & Goldblatt (2012a)	Zygophyllaceae	Roepera	spinosa	Roepera spinosa	1	0	0	0	0	0	0	0	1	0	0	0	0	0	1	0	0	0	0	0	0	0	1	1	1	0	1	0	0	1	0	0	0	0	0	0	0	0	0	1	0	0
